# Supplementary material for: Synthesis and characterization of S,N-heterotetracenes
Source: Beilstein J Org Chem. 2020 Oct 26;16:2636–44. doi: 10.3762/bjoc.16.214 (PMC7607432; doi:10.3762/bjoc.16.214)
Supplement: File 2 — Crystallographic data. [file Beilstein_J_Org_Chem-16-2636-s002.cif]

data_fhe18048
_audit_creation_date               2020-07-16
_audit_creation_method
;
Olex2 1.2
(compiled 2018.05.29 svn.r3508 for OlexSys, GUI svn.r5506)
;
_shelx_SHELXL_version_number       '2016/6'
loop_
  _audit_author_name
  _audit_author_email
  _audit_author_address
 'Vogt, A.' astrid.vogt@uni-ulm.de
;

Ulm University
Institute of Organic Chemistry II and Advanced Materials
Albert-Einstein-Allee 11
Ulm
89081
Germany
;
 'Henne, F.' florian.henne@uni-ulm.de
;

Ulm University
Institute of Organic Chemistry II and Advanced Materials
Albert-Einstein-Allee 11
Ulm
89081
Germany
;
 'Mena-Osteritz, E.' elena.mena-osteritz@uni-ulm.de
;

Ulm University
Institute of Organic Chemistry II and Advanced Materials
Albert-Einstein-Allee 11
Ulm
89081
Germany
;
 'Baeuerle, P.' peter.baeuerle@uni-ulm.de
;

Ulm University
Institute of Organic Chemistry II and Advanced Materials
Albert-Einstein-Allee 11
Ulm
89081
Germany
;

_audit_contact_author_address
;
Ulm University
Institute of Organic Chemistry II and Advanced Materials
Albert-Einstein-Allee 11
Ulm
89081
Germany
;
_audit_contact_author_email        peter.baeuerle@uni-ulm.de
_audit_contact_author_name         'Baeuerle, P.'
_audit_contact_author_phone        ''
_publ_contact_author_id_orcid      ''
_publ_requested_journal            'Beilstein J.Org.Chem.'
_publ_section_references
;
Dolomanov, O.V., Bourhis, L.J., Gildea, R.J, Howard, J.A.K. & Puschmann, H.
 (2009), J. Appl. Cryst. 42, 339-341.

Sheldrick, G.M. (2008). Acta Cryst. A64, 112-122.

Sheldrick, G.M. (2015). Acta Cryst. C71, 3-8.
;
_chemical_name_common              ?
_chemical_name_systematic          Methyl-4H-thieno[3,2-b]pyrrole-5-carboxylate
_chemical_formula_moiety           'C8 H7 N O2 S'
_chemical_formula_sum              'C8 H7 N O2 S'
_chemical_formula_weight           181.21
_chemical_melting_point            ?
_chemical_oxdiff_formula           'C8 H7 N O2 S'
loop_
  _atom_type_symbol
  _atom_type_description
  _atom_type_scat_dispersion_real
  _atom_type_scat_dispersion_imag
  _atom_type_scat_source
 'C' 'C' 0.0033 0.0016 'International Tables Vol C Tables 4.2.6.8 and 6.1.1.4'
 'H' 'H' 0.0000 0.0000 'International Tables Vol C Tables 4.2.6.8 and 6.1.1.4'
 'N' 'N' 0.0061 0.0033 'International Tables Vol C Tables 4.2.6.8 and 6.1.1.4'
 'O' 'O' 0.0106 0.0060 'International Tables Vol C Tables 4.2.6.8 and 6.1.1.4'
 'S' 'S' 0.1246 0.1234 'International Tables Vol C Tables 4.2.6.8 and 6.1.1.4'

_shelx_space_group_comment
;
The symmetry employed for this shelxl refinement is uniquely defined
by the following loop, which should always be used as a source of
symmetry information in preference to the above space-group names.
They are only intended as comments.
;
_space_group_crystal_system        'monoclinic'
_space_group_IT_number             14
_space_group_name_H-M_alt          'P 1 21/n 1'
_space_group_name_Hall             '-P 2yn'
loop_
  _space_group_symop_operation_xyz
 'x, y, z'
 '-x+1/2, y+1/2, -z+1/2'
 '-x, -y, -z'
 'x-1/2, -y-1/2, z-1/2'

_cell_length_a                     11.0745(8)
_cell_length_b                     4.6972(3)
_cell_length_c                     15.6995(9)
_cell_angle_alpha                  90
_cell_angle_beta                   100.785(6)
_cell_angle_gamma                  90
_cell_volume                       802.26(9)
_cell_formula_units_Z              4
_cell_measurement_reflns_used      2730
_cell_measurement_temperature      150.00(10)
_cell_measurement_theta_max        28.6210
_cell_measurement_theta_min        4.0400
_shelx_estimated_absorpt_T_max     ?
_shelx_estimated_absorpt_T_min     ?
_exptl_absorpt_coefficient_mu      0.355
_exptl_absorpt_correction_T_max    1.00000
_exptl_absorpt_correction_T_min    0.89864
_exptl_absorpt_correction_type     multi-scan
_exptl_absorpt_process_details
;
CrysAlisPro 1.171.38.46 (Rigaku Oxford Diffraction, 2015)
Empirical absorption correction using spherical harmonics,
 implemented in SCALE3 ABSPACK scaling algorithm.
;
_exptl_absorpt_special_details     ?
_exptl_crystal_colour              'clear dark colourless'
_exptl_crystal_colour_lustre       clear
_exptl_crystal_colour_modifier     dark
_exptl_crystal_colour_primary      colourless
_exptl_crystal_density_diffrn      1.500
_exptl_crystal_density_meas        ?
_exptl_crystal_density_method      ?
_exptl_crystal_description         plate
_exptl_crystal_F_000               376
_exptl_crystal_preparation         'Chloroform solution'
_exptl_crystal_recrystallization_method  'Slow evaporation'
_exptl_crystal_size_max            0.299
_exptl_crystal_size_mid            0.208
_exptl_crystal_size_min            0.072
_exptl_transmission_factor_max     ?
_exptl_transmission_factor_min     ?
_diffrn_reflns_av_R_equivalents    0.0310
_diffrn_reflns_av_unetI/netI       0.0370
_diffrn_reflns_Laue_measured_fraction_full  0.998
_diffrn_reflns_Laue_measured_fraction_max  0.882
_diffrn_reflns_limit_h_max         14
_diffrn_reflns_limit_h_min         -14
_diffrn_reflns_limit_k_max         6
_diffrn_reflns_limit_k_min         -4
_diffrn_reflns_limit_l_max         21
_diffrn_reflns_limit_l_min         -20
_diffrn_reflns_number              6335
_diffrn_reflns_point_group_measured_fraction_full  0.998
_diffrn_reflns_point_group_measured_fraction_max  0.882
_diffrn_reflns_theta_full          25.242
_diffrn_reflns_theta_max           29.464
_diffrn_reflns_theta_min           3.746
_diffrn_ambient_environment        N~2~
_diffrn_ambient_temperature        150.00(10)
_diffrn_detector                   'CCD plate'
_diffrn_detector_area_resol_mean   10.3385
_diffrn_detector_type              Atlas
_diffrn_measured_fraction_theta_full  0.998
_diffrn_measured_fraction_theta_max  0.882
_diffrn_measurement_details
;
List of Runs (angles in degrees, time in seconds):

  # Type    Start    End  Width  t~exp~   \w     \q     \k     \f   Frames
--------------------------------------------------------------------------
  1  \w    -19.00  31.00   1.00    4.00    --   -9.42 -99.00-150.00   50
  2  \w    -18.00  43.00   1.00    4.00    --   11.14 -99.00-150.00   61
  3  \w    -84.00  14.00   1.00    4.00    --   -9.42 -38.00 -60.00   98
  4  \w    -89.00   3.00   1.00    4.00    --   -9.42 -19.00  30.00   92
;
_diffrn_measurement_device         'four-circle diffractometer'
_diffrn_measurement_device_type    'SuperNova, Dual, Cu at zero, Atlas'
_diffrn_measurement_method         '\w scans'
_diffrn_orient_matrix_type        
 'CrysAlisPro convention (1999,Acta A55,543-557)'
_diffrn_orient_matrix_UB_11        0.0570733000
_diffrn_orient_matrix_UB_12        -0.0532312000
_diffrn_orient_matrix_UB_13        0.0224853000
_diffrn_orient_matrix_UB_21        -0.0313620000
_diffrn_orient_matrix_UB_22        -0.0850494000
_diffrn_orient_matrix_UB_23        0.0262333000
_diffrn_orient_matrix_UB_31        -0.0032484000
_diffrn_orient_matrix_UB_32        -0.1128332000
_diffrn_orient_matrix_UB_33        -0.0303495000
_diffrn_radiation_monochromator    mirror
_diffrn_radiation_probe            x-ray
_diffrn_radiation_type             MoK\a
_diffrn_radiation_wavelength       0.71073
_diffrn_source                     'micro-focus sealed X-ray tube'
_diffrn_source_type                'SuperNova (Mo) X-ray Source'
_reflns_Friedel_coverage           0.000
_reflns_Friedel_fraction_full      .
_reflns_Friedel_fraction_max       .
_reflns_number_gt                  1601
_reflns_number_total               1974
_reflns_odcompleteness_completeness  99.73
_reflns_odcompleteness_iscentric   1
_reflns_odcompleteness_theta       26.32
_reflns_special_details
;
 Reflections were merged by SHELXL according to the crystal
 class for the calculation of statistics and refinement.
 
 _reflns_Friedel_fraction is defined as the number of unique
 Friedel pairs measured divided by the number that would be
 possible theoretically, ignoring centric projections and
 systematic absences.
;
_reflns_threshold_expression       'I > 2\s(I)'
_computing_cell_refinement         'CrysAlisPro 1.171.38.46 (Rigaku OD, 2015)'
_computing_data_collection         'CrysAlisPro 1.171.38.46 (Rigaku OD, 2015)'
_computing_data_reduction          'CrysAlisPro 1.171.38.46 (Rigaku OD, 2015)'
_computing_molecular_graphics      'Olex2 (Dolomanov et al., 2009)'
_computing_publication_material    'Olex2 (Dolomanov et al., 2009)'
_computing_structure_refinement    'ShelXL (Sheldrick, 2015)'
_computing_structure_solution      'ShelXS (Sheldrick, 2008)'
_refine_diff_density_max           0.335
_refine_diff_density_min           -0.255
_refine_diff_density_rms           0.060
_refine_ls_extinction_coef         0.0049(13)
_refine_ls_extinction_expression  
 'Fc^*^=kFc[1+0.001xFc^2^\l^3^/sin(2\q)]^-1/4^'
_refine_ls_extinction_method       'SHELXL-2016/6 (Sheldrick 2016)'
_refine_ls_goodness_of_fit_ref     1.032
_refine_ls_hydrogen_treatment      constr
_refine_ls_matrix_type             full
_refine_ls_number_parameters       111
_refine_ls_number_reflns           1974
_refine_ls_number_restraints       0
_refine_ls_R_factor_all            0.0513
_refine_ls_R_factor_gt             0.0367
_refine_ls_restrained_S_all        1.032
_refine_ls_shift/su_max            0.000
_refine_ls_shift/su_mean           0.000
_refine_ls_structure_factor_coef   Fsqd
_refine_ls_weighting_details      
 'w=1/[\s^2^(Fo^2^)+(0.0274P)^2^+0.5639P] where P=(Fo^2^+2Fc^2^)/3'
_refine_ls_weighting_scheme        calc
_refine_ls_wR_factor_gt            0.0757
_refine_ls_wR_factor_ref           0.0855
_refine_special_details            ?
_olex2_refinement_description
;
1. Fixed Uiso
 At 1.2 times of:
  All C(H) groups, All N(H) groups
 At 1.5 times of:
  All C(H,H,H) groups
2.a Aromatic/amide H refined with riding coordinates:
 N3(H3), C2(H2), C5(H5), C7(H7)
2.b Idealised Me refined as rotating group:
 C8(H8A,H8B,H8C)
;
_atom_sites_solution_hydrogens     geom
_atom_sites_solution_primary       direct
_atom_sites_solution_secondary     ?
loop_
  _atom_site_label
  _atom_site_type_symbol
  _atom_site_fract_x
  _atom_site_fract_y
  _atom_site_fract_z
  _atom_site_U_iso_or_equiv
  _atom_site_adp_type
  _atom_site_occupancy
  _atom_site_site_symmetry_order
  _atom_site_calc_flag
  _atom_site_refinement_flags_posn
  _atom_site_refinement_flags_adp
  _atom_site_refinement_flags_occupancy
  _atom_site_disorder_assembly
  _atom_site_disorder_group
 S1 S 0.01198(4) 0.08310(10) 0.85819(3) 0.02440(15) Uani 1 1 d . . . . .
 O1 O -0.14000(12) 0.7115(3) 0.50124(7) 0.0276(3) Uani 1 1 d . . . . .
 O2 O -0.25272(11) 0.8559(3) 0.59846(7) 0.0227(3) Uani 1 1 d . . . . .
 N3 N -0.00874(13) 0.3407(3) 0.62758(9) 0.0198(3) Uani 1 1 d . . . . .
 H3 H 0.019398 0.331148 0.580181 0.024 Uiso 1 1 calc R . . . .
 C1 C -0.16444(15) 0.6987(4) 0.57392(10) 0.0193(4) Uani 1 1 d . . . . .
 C2 C -0.12499(15) 0.4693(4) 0.72554(10) 0.0186(4) Uani 1 1 d . . . . .
 H2 H -0.184017 0.557088 0.751612 0.022 Uiso 1 1 calc R . . . .
 C3 C -0.10393(15) 0.5127(4) 0.64231(10) 0.0181(3) Uani 1 1 d . . . . .
 C4 C 0.03277(15) 0.1889(4) 0.70107(10) 0.0191(4) Uani 1 1 d . . . . .
 C5 C 0.12548(17) -0.0855(4) 0.81369(11) 0.0254(4) Uani 1 1 d . . . . .
 H5 H 0.181089 -0.213547 0.844599 0.030 Uiso 1 1 calc R . . . .
 C6 C -0.03834(16) 0.2649(4) 0.76216(10) 0.0183(3) Uani 1 1 d . . . . .
 C7 C 0.12599(16) -0.0141(4) 0.73001(11) 0.0231(4) Uani 1 1 d . . . . .
 H7 H 0.179647 -0.087713 0.696571 0.028 Uiso 1 1 calc R . . . .
 C8 C -0.32004(17) 1.0390(4) 0.53214(11) 0.0255(4) Uani 1 1 d . . . . .
 H8A H -0.373303 0.925682 0.490079 0.038 Uiso 1 1 calc GR . . . .
 H8B H -0.263271 1.141183 0.504175 0.038 Uiso 1 1 calc GR . . . .
 H8C H -0.368243 1.171749 0.558115 0.038 Uiso 1 1 calc GR . . . .

loop_
  _atom_site_aniso_label
  _atom_site_aniso_U_11
  _atom_site_aniso_U_22
  _atom_site_aniso_U_33
  _atom_site_aniso_U_23
  _atom_site_aniso_U_13
  _atom_site_aniso_U_12
 S1 0.0285(3) 0.0264(3) 0.0186(2) 0.00351(17) 0.00519(17) 0.00071(19)
 O1 0.0303(7) 0.0358(8) 0.0193(6) 0.0047(5) 0.0116(5) 0.0103(6)
 O2 0.0233(7) 0.0275(7) 0.0183(6) 0.0016(5) 0.0069(5) 0.0074(5)
 N3 0.0206(7) 0.0228(7) 0.0180(7) 0.0012(6) 0.0087(6) 0.0027(6)
 C1 0.0176(8) 0.0203(8) 0.0207(8) -0.0021(7) 0.0056(6) -0.0021(7)
 C2 0.0187(8) 0.0199(8) 0.0190(8) -0.0023(7) 0.0079(6) 0.0001(7)
 C3 0.0177(8) 0.0186(8) 0.0186(8) -0.0015(6) 0.0051(6) 0.0002(7)
 C4 0.0185(8) 0.0194(8) 0.0198(8) 0.0002(7) 0.0051(6) -0.0024(7)
 C5 0.0210(9) 0.0246(9) 0.0293(9) 0.0052(7) 0.0016(7) 0.0016(7)
 C6 0.0205(8) 0.0184(8) 0.0165(8) -0.0011(6) 0.0049(6) -0.0043(7)
 C7 0.0187(9) 0.0233(9) 0.0287(9) 0.0019(7) 0.0080(7) -0.0008(7)
 C8 0.0252(9) 0.0279(10) 0.0232(9) 0.0006(7) 0.0039(7) 0.0084(8)

_geom_special_details
;
 All esds (except the esd in the dihedral angle between two l.s. planes)
 are estimated using the full covariance matrix.  The cell esds are taken
 into account individually in the estimation of esds in distances, angles
 and torsion angles; correlations between esds in cell parameters are only
 used when they are defined by crystal symmetry.  An approximate (isotropic)
 treatment of cell esds is used for estimating esds involving l.s. planes.
;
loop_
  _geom_bond_atom_site_label_1
  _geom_bond_atom_site_label_2
  _geom_bond_distance
  _geom_bond_site_symmetry_2
  _geom_bond_publ_flag
 S1 C5 1.7389(19) . ?
 S1 C6 1.7316(17) . ?
 O1 C1 1.2224(19) . ?
 O2 C1 1.338(2) . ?
 O2 C8 1.445(2) . ?
 N3 C3 1.382(2) . ?
 N3 C4 1.361(2) . ?
 C1 C3 1.448(2) . ?
 C2 C3 1.385(2) . ?
 C2 C6 1.402(2) . ?
 C4 C6 1.397(2) . ?
 C4 C7 1.416(2) . ?
 C5 C7 1.357(2) . ?

loop_
  _geom_angle_atom_site_label_1
  _geom_angle_atom_site_label_2
  _geom_angle_atom_site_label_3
  _geom_angle
  _geom_angle_site_symmetry_1
  _geom_angle_site_symmetry_3
  _geom_angle_publ_flag
 C6 S1 C5 90.79(8) . . ?
 C1 O2 C8 115.28(12) . . ?
 C4 N3 C3 108.16(13) . . ?
 O1 C1 O2 122.90(15) . . ?
 O1 C1 C3 124.69(16) . . ?
 O2 C1 C3 112.41(14) . . ?
 C3 C2 C6 105.33(14) . . ?
 N3 C3 C1 119.38(14) . . ?
 N3 C3 C2 109.90(14) . . ?
 C2 C3 C1 130.72(16) . . ?
 N3 C4 C6 107.69(15) . . ?
 N3 C4 C7 137.30(16) . . ?
 C6 C4 C7 115.01(15) . . ?
 C7 C5 S1 114.26(14) . . ?
 C2 C6 S1 141.14(13) . . ?
 C4 C6 S1 109.93(13) . . ?
 C4 C6 C2 108.91(14) . . ?
 C5 C7 C4 110.00(16) . . ?

loop_
  _refln_index_h
  _refln_index_k
  _refln_index_l
  _refln_F_squared_meas
  _refln_F_squared_sigma
  _refln_scale_group_code
 0 0 3 32.4342 56.0162 4
 0 0 -3 -10.6851 66.8386 1
 0 0 -3 -5.46394 68.1817 2
 0 0 -4 8873.46 496.777 2
 0 0 4 8934.91 408.588 4
 0 0 -4 8885.75 500.03 1
 0 0 -5 -4.36922 95.3172 1
 0 0 -5 50.1657 77.3412 4
 0 0 -5 80.3789 121.595 2
 0 0 5 92.2924 78.815 4
 0 0 6 12691.3 601.97 4
 0 0 -6 12808.4 748.62 1
 0 0 -6 13129.7 575.66 4
 0 0 -6 13133.5 744.014 2
 0 0 7 602.447 185.971 4
 0 0 -7 757.566 262.123 2
 0 0 -7 715.623 246.927 1
 0 0 -7 718.11 174.783 4
 0 0 -8 187838 3270.01 1
 0 0 8 182427 2641.53 4
 0 0 -8 183439 3211.12 2
 0 0 -8 184205 2470.67 4
 0 0 -9 30.4563 210.425 2
 0 0 -9 80.8071 68.5207 3
 0 0 9 -57.7398 63.9615 4
 0 0 -9 -206.741 165.47 1
 0 0 -10 3534.92 550.041 2
 0 0 10 3802.41 442.041 4
 0 0 10 4078.91 541.559 2
 0 0 10 3606.08 507.596 1
 0 0 -10 4840.28 609.284 1
 0 0 -10 3861.99 319.222 3
 0 0 11 60.2443 174.837 2
 0 0 11 -311.329 134.132 4
 0 0 -11 -66.8249 241.258 2
 0 0 -11 -44.7675 71.3755 3
 0 0 -11 -84.7235 180.533 1
 0 0 11 344.493 211.645 1
 0 0 12 848.562 291.384 2
 0 0 -12 709.742 313.526 2
 0 0 -12 475.737 134.999 3
 0 0 12 547.163 301.529 1
 0 0 -12 550.403 266.493 1
 0 0 12 953.873 265.918 4
 0 0 -13 -10.8525 172.148 2
 0 0 -13 -166.43 92.8931 3
 0 0 13 -118.391 143.41 4
 0 0 13 326.126 249.421 1
 0 0 -14 55151.8 2480.08 2
 0 0 14 56484.9 2059.48 4
 0 0 14 58642.8 2439.32 1
 0 0 -14 55992.1 1346.89 3
 0 0 -15 229.798 224.091 2
 0 0 15 -23.6271 229.259 1
 0 0 -15 -144.825 69.2959 3
 0 0 15 138.609 118.557 4
 0 0 16 -174.712 159.236 4
 0 0 16 256.779 301.197 1
 0 0 -17 -3.15744 404.548 2
 0 0 17 45.2064 265.619 1
 0 0 -18 23708.8 1960.18 2
 0 0 18 21682.2 1777.31 1
 0 0 -19 -51.9673 218.091 2
 0 0 19 46.5795 307.715 1
 0 0 -20 1814.2 607.977 2
 0 -1 0 23.421 70.4898 4
 0 -1 -1 51737.4 869.411 4
 0 1 1 49057.3 864.05 4
 0 -1 1 51380.7 1080.13 4
 0 -1 2 22742.6 784.147 4
 0 1 2 22531.3 519.834 4
 0 -1 3 331857 3225.01 4
 0 -1 -3 334791 3313.29 2
 0 1 3 338080 1796.43 4
 0 1 3 331834 1863.68 3
 0 -1 -4 45543.1 1354.29 2
 0 1 -4 46064.9 978.109 1
 0 -1 4 46577.8 1301.58 4
 0 1 4 45821.1 628.641 3
 0 1 -4 45023.7 973.842 2
 0 1 -5 4381.14 352.164 2
 0 1 -5 4988.09 371.347 1
 0 -1 5 4657.42 445.942 4
 0 -1 -5 4641.33 486.409 2
 0 1 5 4530.26 181.357 3
 0 -1 -6 23732.5 1136.85 2
 0 1 -6 22681.7 871.796 1
 0 1 -6 23040.4 876.544 2
 0 1 6 23795.1 569.128 4
 0 -1 6 22618.6 1026.68 4
 0 1 6 22534.9 392.631 3
 0 1 -7 141535 2400.28 1
 0 1 -7 146776 2426.22 2
 0 1 7 145632 1602.71 4
 0 -1 7 150678 2784.59 4
 0 -1 -7 140040 2958.97 2
 0 1 -8 2734.74 369.491 1
 0 -1 -8 2245.46 414.056 2
 0 1 8 2913.89 261.094 4
 0 -1 8 3014.39 424.502 4
 0 1 -8 2383.22 361.466 2
 0 1 9 5598.97 397.326 4
 0 -1 -9 5487.73 673.205 2
 0 -1 9 6416.9 644.804 4
 0 1 -9 5834.83 584.754 2
 0 1 -9 6999.5 640.912 1
 0 1 10 169.369 104.127 4
 0 1 10 441.71 216.486 2
 0 1 -10 36.6459 189.679 2
 0 1 -10 168.22 188.232 1
 0 -1 -10 240.361 251.317 2
 0 1 -10 325.607 196.47 4
 0 -1 10 270.037 192.682 4
 0 1 11 38601.1 1824.84 2
 0 1 11 39276.7 1849.46 1
 0 1 11 38415.7 1200.67 4
 0 1 -11 39842.1 1702.4 2
 0 -1 11 38401 1707.53 4
 0 -1 -11 37997.2 1901.8 2
 0 1 -11 40154.7 1600.57 4
 0 1 -11 39229.2 1696.79 1
 0 -1 12 15294.1 1122.57 4
 0 1 -12 16314.5 1158.43 2
 0 1 -12 15247.4 1134.47 1
 0 -1 -12 14423.5 1254.14 2
 0 1 -12 14903.8 1015.17 4
 0 1 12 16656 1271.41 1
 0 1 12 13688.9 768.261 4
 0 1 13 23645.7 1571.51 1
 0 1 -13 19563.1 1348.54 1
 0 -1 -13 19445.8 1515.87 2
 0 1 -13 22928.4 1456.62 2
 0 1 -13 19701.7 1199.96 4
 0 1 13 21331.7 1016.99 4
 0 -1 13 20272.6 1359.04 4
 0 -1 -14 16908.7 1479.24 2
 0 1 14 19665.9 1502.19 1
 0 1 14 18543.5 995.305 4
 0 1 -14 19470.8 1418.47 2
 0 -1 -15 42773.8 2425.03 2
 0 1 15 42764.9 1582.19 4
 0 1 -15 38387.3 2076.56 2
 0 1 15 46865.4 2399.56 1
 0 -1 -16 322.963 294.331 2
 0 1 16 574.573 355.479 1
 0 1 -16 740.736 392.994 2
 0 1 -17 3203.11 703.772 2
 0 -1 -17 2081.83 592.547 2
 0 1 17 3178.81 710.13 1
 0 -1 -18 -837.279 456.834 2
 0 1 18 55.7483 149.958 1
 0 1 -18 -514.162 368.46 2
 0 -1 -19 2599.2 699.569 2
 0 1 -19 2124.51 591.892 2
 0 1 -20 2614.82 679.835 2
 0 -2 0 7838.46 548.444 4
 0 2 0 8606.33 568.681 4
 0 -2 1 49.1768 111.237 4
 0 2 -1 -28.9394 139.398 4
 0 -2 -1 120.853 118.47 4
 0 2 1 19.4118 94.0604 4
 0 -2 2 50471.2 1534.92 4
 0 2 -2 52605.2 1523.54 4
 0 2 2 51443 1445.52 2
 0 -2 -2 51240 1217.42 4
 0 2 2 49138.7 1206.63 4
 0 -2 3 2199.38 349.252 4
 0 2 3 1804.24 307.435 2
 0 -2 -3 1998.96 234.956 4
 0 2 3 1983.69 239.705 4
 0 2 4 14914.4 573.167 4
 0 2 4 16031.8 918.691 2
 0 -2 4 14835.5 923.515 4
 0 2 4 14957.8 894.734 1
 0 2 4 14784.6 620.212 3
 0 -2 5 9598.66 775.542 4
 0 2 5 8873.44 408.581 4
 0 2 5 9401.28 742.73 1
 0 2 5 8968.56 733.577 2
 0 2 5 9328.16 467.221 3
 0 2 6 10931.5 425.38 4
 0 2 -6 10838.2 592.068 1
 0 2 6 11622.1 484.001 3
 0 2 -6 12002.5 626.322 2
 0 2 6 11003 853.46 2
 0 -2 6 11440.2 875.784 4
 0 2 6 11537 889.575 1
 0 2 7 22396.5 617.064 3
 0 -2 7 22268 1282.94 4
 0 2 -7 22467.4 922.325 2
 0 2 7 22105.1 1275.59 2
 0 2 7 22514.6 1277.37 1
 0 2 7 22427.1 579.504 4
 0 2 -7 22256.5 913.133 1
 0 2 8 2040.81 170.975 3
 0 2 -8 1753.74 301.775 2
 0 2 8 1674.31 142.786 4
 0 2 -8 1968.37 303.866 1
 0 2 8 1841.53 409.794 1
 0 -2 8 2322.82 429.191 4
 0 2 8 1677.66 158.925 4
 0 2 8 1663.19 373.991 2
 0 2 9 30696.1 675.549 4
 0 -2 9 32693.9 1667.03 4
 0 2 9 33255.7 1683.67 1
 0 2 -9 32199.7 1545.12 4
 0 2 -9 32483.4 1273.59 2
 0 2 9 30772.8 633.92 4
 0 2 -9 31042.9 1241.24 1
 0 -2 -9 28745.5 1638.94 2
 0 2 9 29707.9 534.089 3
 0 2 9 33456.8 1682.88 2
 0 -2 -10 44655.1 2130.64 2
 0 2 -10 49729.7 1698.63 1
 0 2 -10 47327.4 1929.74 4
 0 2 10 47724.2 2104.07 1
 0 -2 10 46076.6 2044.69 4
 0 2 -10 47477.4 1659.64 2
 0 2 10 46033.7 830.665 4
 0 2 10 46043.5 2060.64 2
 0 2 11 8962.5 393.048 4
 0 2 -11 8754.37 774.582 1
 0 2 11 9048.04 963.416 1
 0 -2 -11 9717.77 1062.37 2
 0 2 -11 8311.38 752.968 2
 0 2 -11 10312.7 947.266 4
 0 2 -12 15834 1091.47 2
 0 2 12 14808.8 544.431 4
 0 2 -12 14711.2 1064.4 1
 0 2 12 14885.6 1299.19 1
 0 -2 -12 15021.6 1369.49 2
 0 2 -12 15290 1170.44 4
 0 2 13 25780.9 1753 1
 0 2 -13 25963.5 1568.11 4
 0 2 13 25931.6 755.051 4
 0 2 -13 25865.2 1470.08 2
 0 2 -13 26352.4 1485.29 1
 0 2 -14 1277.39 416.395 1
 0 2 -14 1556.57 434.912 2
 0 2 14 1034.2 394.295 1
 0 2 -14 1337.31 411.56 4
 0 2 14 1552.93 188.883 4
 0 2 15 14471.5 1441.44 1
 0 2 -15 15756.9 1298.96 4
 0 2 -15 15989.8 1296.28 2
 0 2 -16 15169 1300.98 4
 0 2 16 14627.9 1485.48 1
 0 2 -16 15254.3 1340.2 2
 0 2 17 4006.03 874.346 1
 0 2 -17 4504.8 763.824 2
 0 2 18 2799.09 750.392 1
 0 2 -18 1795.77 543.897 2
 0 2 -19 7772.56 1109.65 2
 0 3 0 138.174 160.491 4
 0 -3 0 62.1283 154.073 4
 0 -3 -1 3815.92 460.347 4
 0 -3 1 4840.56 560.852 4
 0 3 -1 4154.62 518.264 4
 0 3 1 4489.73 494.957 2
 0 3 1 4452.36 488.451 4
 0 3 -2 28604.4 1359.03 4
 0 3 2 28015.6 1145.97 4
 0 -3 2 24452.4 1298.02 4
 0 3 2 29403.9 1282.58 2
 0 -3 -2 26219.6 1125.84 4
 0 -3 3 27952.5 1433.79 4
 0 3 3 25208.1 1244.77 1
 0 -3 -3 24911.2 1042.02 4
 0 3 -3 26842 1354.58 4
 0 3 3 27802.3 1317.42 2
 0 3 3 25670.2 1043.64 4
 0 3 4 6311.66 497.203 4
 0 3 -4 6533.57 700.869 4
 0 -3 4 5733.25 682.828 4
 0 3 4 5664.8 641.55 2
 0 3 4 5486.73 509.951 3
 0 3 4 7068.67 699.027 1
 0 3 5 119.046 119.791 4
 0 3 5 78.1922 214.666 1
 0 3 -5 180.809 206.894 4
 0 3 5 -22.1178 162.414 2
 0 -3 5 66.7675 182.809 4
 0 3 5 165.233 137.429 3
 0 3 -6 68599.5 2364.86 4
 0 3 6 69690.7 1627.85 3
 0 -3 6 67410.9 2459.66 4
 0 3 6 69790 2359.03 2
 0 3 6 72355.4 2409.53 1
 0 3 6 67633.6 1372.99 4
 0 3 7 5126.55 345.246 4
 0 3 7 5965.07 748.106 1
 0 -3 7 5323.58 734.829 4
 0 3 -7 4817.74 665.442 4
 0 3 -7 4963.71 439.818 2
 0 3 -7 4654.07 429.227 1
 0 3 7 5401.3 438.879 3
 0 3 7 6019.77 752.1 2
 0 3 8 13454.6 1138.36 2
 0 3 -8 12409.9 1080.09 4
 0 3 8 12770.6 452.696 4
 0 3 -8 12639.3 727.855 1
 0 3 -8 12161.5 729.287 2
 0 3 8 12197.1 1088.84 1
 0 3 8 12679.9 629.824 3
 0 3 9 630.44 162.029 3
 0 3 -9 449.75 200.55 2
 0 3 9 1207.29 412.048 1
 0 3 -9 467.09 191.977 1
 0 3 -9 1398.61 412.03 4
 0 3 -10 3323.23 428.809 1
 0 3 -10 2878.53 570.121 4
 0 3 10 4755.83 744.117 1
 0 3 -10 3527.7 444.418 2
 0 3 10 3261.45 261.806 3
 0 3 -11 -101.501 159.295 1
 0 3 -11 240.441 203.401 2
 0 3 11 97.5775 285.811 1
 0 3 -11 489.836 302.322 4
 0 3 -12 13362.9 965.759 1
 0 3 12 12679.3 1285.2 1
 0 3 -12 13076.7 956.287 2
 0 3 -12 11557.8 1135.33 4
 0 3 -13 -494.839 330.642 4
 0 3 -13 -365.676 223.967 1
 0 3 13 181.2 344.909 1
 0 3 -13 22.7767 178.689 2
 0 3 -14 1595.93 483.245 4
 0 3 -14 2557.88 492.382 2
 0 3 14 1541.82 570.85 1
 0 3 15 1200.87 535.917 1
 0 3 -15 2105.96 438.77 2
 0 3 16 19071.6 1805.24 1
 0 3 -16 18905.5 1597.07 4
 0 3 -17 5564.82 901.198 4
 0 4 0 589.189 263.022 4
 0 4 0 643.048 239.477 2
 0 -4 0 500.037 238.839 4
 0 -4 1 2766.31 486.784 4
 0 -4 -1 2698.7 476.321 4
 0 4 1 2366.6 449.993 2
 0 4 1 2825.9 467.528 4
 0 4 -1 2593.44 397.406 2
 0 4 -1 3603.06 558.289 4
 0 4 2 1766.52 399.438 2
 0 4 2 2707.45 433.728 4
 0 -4 -2 2342.8 417.584 4
 0 -4 2 1382.76 388.082 4
 0 4 2 2052.49 439.668 1
 0 4 -2 2080.1 462.051 4
 0 4 3 25098.4 1412.3 2
 0 4 3 22615.8 1162.28 4
 0 -4 -3 24529.5 1256.69 4
 0 4 3 22667.1 1337.17 1
 0 4 -3 24145.7 1477.47 4
 0 4 -4 54131.2 2263.58 4
 0 4 4 52998.3 1866.7 3
 0 4 4 47655.6 1611.19 4
 0 4 4 51984.4 2087.2 1
 0 4 4 51283.7 2084.42 2
 0 4 5 23781.5 1224.69 3
 0 4 5 29143.3 1632.54 2
 0 4 5 29360.3 1193.7 4
 0 4 -5 28906.2 1701.38 4
 0 4 5 26963.3 1577.19 1
 0 4 6 2018.15 488.051 1
 0 4 -6 3007.3 596.845 4
 0 4 6 1867.42 303.263 4
 0 4 6 3054.17 582.983 2
 0 4 6 2329.08 398.2 3
 0 4 7 2452.17 554.556 1
 0 4 -7 3161.75 360.006 1
 0 4 -7 2993.36 351.753 2
 0 4 -7 2730.1 609.539 4
 0 4 7 3350.53 350.209 4
 0 4 7 3485.47 448.899 3
 0 4 -8 220.164 144.895 1
 0 4 8 -45.6452 242.323 1
 0 4 -8 172.631 130.49 2
 0 4 8 449.246 211.645 3
 0 4 8 242.706 110.372 4
 0 4 -8 517.706 317.635 4
 0 4 -9 56126.7 2609.2 4
 0 4 9 57414.1 1590.9 3
 0 4 9 57942.3 2647.38 1
 0 4 -9 54711.6 1520.59 2
 0 4 10 1398.09 249.07 3
 0 4 -10 1515.8 307.045 2
 0 4 -10 1161.32 425.69 4
 0 4 10 2159.25 577.724 1
 0 4 -11 510.866 397.803 4
 0 4 11 1253.93 496.434 1
 0 4 -12 4035.21 784.464 4
 0 4 12 3382.21 733.874 1
 0 4 13 2016.35 648.332 1
 0 4 -13 1429.88 464.463 4
 0 4 -14 -53.3674 197.944 4
 0 4 14 -222.355 319.726 1
 0 5 0 -169.932 182.844 1
 0 5 0 82.3631 263.463 4
 0 5 -1 -2.13403 138.168 4
 0 5 -1 -225.616 254.671 1
 0 5 1 -245.598 275.02 1
 0 5 1 113.573 233.286 4
 0 5 2 2355.03 479.308 1
 0 5 2 2887.87 555.768 3
 0 5 -2 2927.25 634.836 4
 0 5 -2 3604.86 464.099 1
 0 5 2 2399.47 488.837 4
 0 5 -3 16940 1375.19 4
 0 5 3 17002.5 1265.31 3
 0 5 3 16093.3 1243.73 1
 0 5 3 14551.7 1060.74 4
 0 5 4 4301.2 564.62 4
 0 5 4 4493.37 712.052 1
 0 5 4 4260.29 645.674 3
 0 5 -4 4134.26 723.185 4
 0 5 5 2431.85 484.698 3
 0 5 -5 1884.77 532.979 4
 0 5 5 1972.51 373.836 4
 0 5 6 4700.89 660.583 3
 0 5 6 3988.14 711.07 1
 0 5 -6 4945.35 842.374 4
 0 5 7 695.939 304.6 1
 0 5 -7 642.795 379.857 4
 0 5 7 104.459 171.34 3
 0 5 -8 2933.8 691.901 4
 0 5 8 2137.9 592.289 1
 0 5 8 2808.39 451.451 3
 0 5 9 -47.4307 306.97 1
 0 5 -9 692.065 474.203 4
 0 5 10 1720.26 545.043 1
 0 5 -10 2198.36 707.59 4
 0 5 11 4841.66 908.426 1
 0 5 12 9881.43 1289.88 1
 0 6 0 -99.0483 275.191 4
 0 6 0 1203.03 477.124 3
 0 6 1 -435.687 327.686 4
 0 6 1 42.7372 297.98 3
 0 6 -1 -222.919 348.913 3
 0 6 -1 -64.0313 281.731 4
 0 6 2 523.72 336.848 3
 0 6 -2 62.2598 316.971 4
 0 6 -2 229.274 364.536 3
 0 6 3 7023.47 938.018 3
 0 6 -3 7097.18 995.11 4
 0 6 -4 406.749 345.336 4
 0 6 4 184.499 302.28 3
 0 6 5 359.381 378.559 3
 0 6 -5 159.746 427.807 4
 -1 0 20 438.702 277.39 1
 -1 0 19 4951.93 897.747 1
 -1 0 18 -522.678 344.06 1
 1 0 -18 652.815 324.221 2
 1 0 -17 17624 1600.14 2
 -1 0 17 17798.1 1513.98 1
 -1 0 16 333.956 324.162 1
 -1 0 16 80.8121 138.034 4
 1 0 -16 219.392 235.177 2
 1 0 -15 1023.28 215.259 3
 -1 0 15 942.512 366.185 1
 1 0 -15 840.255 392.542 2
 -1 0 15 769.306 245.814 4
 1 0 -14 152.875 271.702 2
 -1 0 14 89.8485 164.262 4
 1 0 -14 -89.1908 112.184 3
 -1 0 14 -174.775 250.966 1
 1 0 -13 6875.43 510.161 3
 -1 0 13 6351.88 657.755 4
 -1 0 13 5912.02 736.453 2
 1 0 -13 6827.25 844.735 2
 -1 0 13 6214.01 781.611 1
 -1 0 12 30.3388 120.358 4
 1 0 -12 -62.143 62.0609 3
 1 0 -12 -217.867 190.431 2
 -1 0 12 -129.485 198.798 2
 -1 0 12 53.4024 192.578 1
 -1 0 11 13960.6 1015.54 2
 -1 0 11 14126.9 869.299 4
 1 0 -11 14001.5 1079.37 2
 1 0 -11 13097.2 764.074 4
 -1 0 11 13281.2 999.981 1
 1 0 -11 13435.3 662.738 3
 -1 0 10 43.1864 116.601 1
 1 0 -10 -94.3592 127.323 4
 -1 0 10 -33.7088 62.5326 4
 1 0 -10 -353.794 242.358 2
 1 0 -10 -24.2265 70.6772 3
 -1 0 10 -48.6008 61.8607 2
 1 0 -9 48087.1 1748.32 2
 -1 0 9 46364.3 1412.85 4
 1 0 -9 45779.6 1119.46 3
 1 0 -9 48620.2 1334.21 4
 -1 0 8 36.5235 124.413 4
 -1 0 8 199.947 145.538 2
 1 0 -8 80.9668 212.453 2
 1 0 -8 149.352 121.378 4
 1 0 -8 46.9311 68.3194 3
 -1 0 8 312.428 210.943 1
 1 0 -7 1987.9 349.271 2
 1 0 -7 2449.73 272.545 4
 1 0 -7 2415.01 240.562 3
 -1 0 7 2321.27 291.199 4
 1 0 -6 24.2472 127.395 2
 1 0 -6 277.9 110.68 4
 1 0 -6 28.4665 61.9142 3
 -1 0 6 -34.9531 75.5382 4
 1 0 -5 11635.4 501.039 4
 1 0 -5 12525.4 661.258 2
 1 0 -5 11966.6 463.498 3
 -1 0 5 12519.6 537.359 4
 1 0 -4 -169.606 109.943 2
 1 0 -4 57.0313 58.793 3
 -1 0 4 -47.0287 71.784 4
 -1 0 3 105804 1230.78 4
 1 0 -3 102129 1135.17 3
 -1 0 3 106696 1176.8 3
 -1 0 2 29.1194 45.2896 4
 -1 0 -2 31.6755 75.5174 2
 -1 0 -2 43.1031 76.0377 1
 1 0 2 -48.2492 37.7633 3
 -1 0 -3 324336 2810.98 1
 -1 0 -3 319588 2819.53 2
 -1 0 -4 41.6808 109.183 1
 -1 0 -4 -46.4812 134.509 2
 1 0 4 5.90027 76.4575 4
 1 0 5 97168.6 1593.12 4
 -1 0 -5 100055 1928.67 2
 -1 0 -5 99397 1922.76 1
 -1 0 -6 -33.6022 116.019 2
 -1 0 -6 24.6035 116.675 1
 1 0 6 70.26 84.1444 4
 1 0 7 127693 2144.96 4
 -1 0 -7 128626 2590.96 2
 -1 0 -7 132164 2625.9 1
 -1 0 -8 -221.05 198.517 1
 1 0 8 11.5075 85.7023 4
 -1 0 -8 117.345 222.837 2
 -1 0 -9 66114.5 2125.04 1
 1 0 9 65695.3 2065.09 2
 1 0 9 67855 1783.24 4
 -1 0 -9 66938.4 2127.3 2
 1 0 10 73.9118 113.07 1
 -1 0 -10 -117.373 130.416 1
 1 0 10 -30.9637 99.2501 2
 -1 0 -10 -282.562 229.942 2
 1 0 10 -1.12929 42.7019 4
 1 0 11 17984 1208.2 2
 1 0 11 15829.7 965.549 4
 1 0 11 14843.4 1105.14 1
 -1 0 -11 15448.8 1158.7 2
 -1 0 -11 17729.5 1243.9 1
 1 0 12 -130.746 154.571 2
 1 0 12 -261.763 142.709 4
 -1 0 -12 -206.554 167.619 1
 1 0 12 -245.668 205.172 1
 -1 0 -12 31.1715 55.0699 3
 -1 0 -12 -59.0067 222.757 2
 1 0 13 1637.29 422.855 1
 1 0 13 891.114 252.077 4
 -1 0 -13 1238.1 438.069 2
 -1 0 -13 894.367 175.426 3
 1 0 14 334.303 265.103 1
 -1 0 -14 237.626 101.652 3
 -1 0 -14 308.297 288.836 2
 1 0 14 147.293 150.6 4
 -1 0 -14 -121.981 75.0057 3
 1 0 15 7740.5 818.533 4
 -1 0 -15 8138.42 476.709 3
 -1 0 -15 8341.97 1022.96 2
 -1 0 -15 7540.46 451.81 3
 1 0 15 6313.19 885.293 1
 -1 0 -16 375.841 355.077 2
 1 0 16 -137.124 213.027 1
 -1 0 -17 3833.85 833.074 2
 -1 0 -18 -904.751 468.366 2
 -1 0 -19 983.337 432.025 2
 -1 1 19 7947.27 1136.48 1
 1 1 -19 7751.83 1128.96 2
 -1 1 18 1266.28 534.211 1
 1 1 -18 1444.42 497.093 2
 -1 1 17 408.094 408.655 1
 1 1 -17 1358.69 471.816 2
 1 1 -16 165.688 172.884 3
 1 1 -16 -272.485 281.105 2
 1 1 -16 257.382 214.231 4
 -1 1 16 426.089 307.669 1
 1 1 -15 30.5461 117.431 3
 1 1 -15 -10.434 193.394 4
 1 -1 -15 175.248 290.565 2
 -1 1 15 337.627 326.458 1
 -1 -1 15 108.941 170.752 1
 1 -1 -15 102.13 45.5455 3
 -1 1 15 -248.405 137.49 4
 1 1 -15 111.292 279.418 2
 1 -1 -14 11801.5 1230.17 2
 1 -1 -14 11577.6 416.515 3
 1 1 -14 11446.7 1074.34 2
 -1 1 14 10936.4 718.545 4
 1 1 -14 12792.2 1010.36 4
 -1 1 14 10482.9 1096.51 1
 -1 -1 14 11009.1 1029.63 4
 -1 -1 14 11893.7 1019.69 2
 -1 -1 14 12891.7 1081.49 1
 1 1 -14 11307.6 819.043 3
 -1 -1 13 34151.6 1667.17 1
 1 -1 -13 36171.3 2039.74 2
 1 1 -13 30558 1637.53 2
 -1 1 13 33345.3 1176.33 4
 1 -1 -13 32358.1 727.674 3
 -1 -1 13 32222 1675.81 4
 -1 -1 13 34121.8 1637.42 2
 1 1 -13 33003.5 1545.37 4
 -1 1 13 34699.4 1887.59 1
 -1 1 12 36181 1829.41 2
 1 -1 -12 32439.9 1836.71 2
 -1 -1 12 34831.4 1566.43 2
 1 1 -12 31198.9 1463.79 4
 -1 -1 12 32289 1532.09 1
 1 1 -12 36284 1668.07 1
 -1 1 12 34150.7 1122.52 4
 1 1 -12 35305.9 1665.52 2
 1 -1 -12 34453.8 764.233 3
 -1 1 12 34775.1 1801.2 1
 -1 -1 12 35483.5 1693.2 4
 1 -1 -11 22025 608.986 3
 -1 -1 11 19784.5 1219.6 4
 1 1 -11 20274.9 1195.89 2
 -1 1 11 22508.6 848.609 4
 -1 1 11 20885.4 1334.61 2
 -1 1 11 19517.8 1304.87 1
 1 1 -11 18722 1102.06 4
 -1 -1 11 21032.6 1155.65 2
 1 -1 -11 19220.1 1356.05 2
 1 1 -11 21199.2 1240.92 1
 1 1 -10 173.615 190.881 2
 1 -1 -10 659.463 114.022 3
 -1 1 10 487.153 127.796 4
 1 1 -10 401.155 212.491 1
 -1 -1 10 280.741 182.422 4
 1 -1 -10 834.682 327.405 2
 -1 1 10 311.325 248.437 2
 1 1 -10 487.847 209.466 4
 -1 -1 9 6875.83 665.939 4
 -1 -1 9 7256.85 599.8 1
 1 -1 -9 6452.1 717.372 2
 1 -1 -9 7783.58 353.948 3
 1 1 -9 6612.7 599.712 2
 1 1 -9 7431.61 632.782 1
 -1 1 9 6691.95 388.098 4
 -1 -1 9 7547.81 612.195 2
 -1 -1 8 10728.2 792.414 4
 -1 -1 8 10254 648.781 2
 1 1 -8 9116.21 641.425 1
 -1 1 8 10372.1 429.347 4
 -1 1 8 10122.9 408.575 3
 1 -1 -8 10038.2 846.168 2
 1 -1 -8 10571.6 408.247 3
 1 1 -8 9392.97 652.03 2
 -1 -1 8 9699.66 646.179 1
 -1 1 7 15429.2 442.908 4
 1 -1 -7 15827.4 1002.34 2
 1 1 -7 16662.2 787.523 2
 1 1 -7 15189.3 760.862 1
 -1 1 7 15395.5 491.732 3
 -1 -1 7 14829.9 723.293 2
 -1 -1 7 15439.7 735.542 1
 -1 -1 7 15488.5 903.221 4
 1 -1 -7 15757.8 491.561 3
 1 1 -6 26353 885.879 2
 -1 1 6 27653.4 645.153 3
 -1 -1 6 29014.4 893.318 2
 -1 -1 6 28544.5 884.733 1
 1 -1 -6 28981.1 651.035 3
 -1 -1 6 27782.4 1139.68 4
 1 1 -6 27166.6 890.898 1
 -1 1 5 15951.4 485.68 3
 1 1 -5 16110.8 597.505 2
 -1 -1 5 14737.1 560.713 2
 1 1 -5 16338.3 605.235 1
 -1 -1 5 14207.9 552.497 1
 1 -1 -5 16698 496.851 3
 -1 -1 5 14919 792.934 4
 1 1 -4 112674 1319.48 1
 1 1 -4 111188 1302.9 2
 -1 -1 4 110179 1278.61 1
 -1 -1 4 115891 1277.4 2
 -1 1 4 112266 1315.72 3
 1 -1 -4 114483 1323.06 3
 -1 -1 4 116075 2079.31 4
 -1 1 3 11282.1 419.087 3
 -1 -1 3 10713.3 601.259 4
 1 -1 -3 11329.6 431.124 3
 1 1 -3 11574.9 311.81 2
 1 1 -3 10727.4 304.221 1
 1 -1 -2 106386 1344.52 3
 -1 -1 2 104982 1748.85 4
 -1 1 2 105538 902.245 4
 1 -1 -2 104402 972.489 4
 -1 1 2 104904 1320.64 3
 1 -1 -1 5602.38 279.997 4
 -1 -1 1 6008.96 397.633 4
 -1 1 1 4959.06 255.094 4
 -1 -1 0 14370.1 567.205 4
 -1 -1 0 13947.1 413.651 2
 1 1 0 14235.1 407.353 2
 1 -1 0 14260.8 511.368 4
 1 1 0 14073.1 408.752 1
 -1 1 0 13378.3 485.796 4
 -1 -1 -1 589832 3376.84 1
 1 1 1 594193 3488.33 4
 -1 -1 -1 601308 3405.05 2
 1 1 1 596797 3318.2 2
 1 -1 1 596713 3671.57 4
 1 1 2 28673.7 850.32 1
 1 1 2 29786.2 863.846 2
 -1 -1 -2 31534.5 899.617 1
 -1 -1 -2 31051.5 900.12 2
 1 -1 2 29704.2 903.02 4
 -1 -1 -3 1836.64 258.162 1
 -1 -1 -3 1830.5 276.2 2
 1 -1 3 1786.85 258.583 4
 -1 -1 -4 -40.4855 171.232 2
 -1 -1 -4 46.4024 139.971 1
 1 -1 4 -66.4766 98.8635 4
 -1 -1 -5 33073.3 1250.99 1
 -1 1 -5 34044.9 1092.34 1
 -1 1 -5 32284 1059.46 2
 1 -1 5 32317.2 1173.65 4
 -1 -1 -5 31862.2 1232.53 2
 -1 -1 -6 11032.9 797.167 1
 -1 1 -6 13668.1 753.163 2
 -1 -1 -6 13407 864.184 2
 -1 1 -6 11623.7 698.006 1
 1 -1 6 12595.4 777.874 4
 -1 1 -7 24550.8 1079.9 1
 -1 -1 -7 26087.1 1289.79 1
 1 -1 7 28248.3 1224.76 4
 -1 -1 -7 26841.3 1303.63 2
 -1 1 -7 28321.3 1165.82 2
 -1 1 -8 3027.98 421.779 1
 1 -1 8 3383.5 456.046 4
 -1 -1 -8 2805.24 461.716 1
 -1 1 -8 3292.36 445.826 2
 -1 -1 -8 3421.59 518.989 2
 1 1 8 3589.27 325.441 4
 -1 1 -9 76973.1 2079.38 4
 -1 -1 -9 74024.6 2427.34 1
 1 1 9 74237 1582.12 4
 1 -1 9 74532.1 2186.36 4
 -1 -1 -9 71795.9 2382.81 2
 -1 1 -9 71747.5 2089.5 1
 -1 1 -9 72914.4 2092.25 2
 -1 1 -10 19421.5 1170.05 1
 -1 -1 -10 18673.2 1287.13 1
 -1 1 -10 16939.2 1085.43 2
 1 1 10 16542.9 1168.29 1
 -1 -1 -10 17740.9 1258 2
 -1 1 -10 22191.8 1156.91 4
 1 -1 10 19389.2 1173.03 4
 1 1 10 19919.9 868.497 4
 1 1 10 18504.8 1232.72 2
 1 1 11 27360.1 1572.44 2
 1 1 11 28144.3 1107.29 4
 1 -1 11 27573.4 1469.92 4
 -1 1 -11 27824.6 1465.48 2
 -1 -1 -11 30802.1 1731.23 2
 -1 1 -11 29540.1 1521.39 1
 -1 -1 -11 28961.9 1705.02 1
 1 1 11 28067.4 1592.34 1
 -1 1 -12 19387.8 1295.22 1
 1 1 12 17876.2 935.671 4
 -1 -1 -12 18005.6 1416.06 2
 1 1 12 16748.6 1288.01 1
 1 -1 12 19226.9 1273.52 4
 -1 1 -12 19173.5 1297.43 2
 -1 1 -13 2796.1 552.207 2
 -1 1 -13 2852.2 546.959 1
 -1 -1 -13 1718.22 489.127 2
 1 -1 13 2928.39 532.399 4
 1 1 13 2678.75 386.027 4
 1 1 13 1880.39 512.16 1
 1 1 14 4896.24 752.723 1
 1 1 14 3823.96 473.834 4
 -1 -1 -14 3793.75 745.924 2
 -1 1 -14 4945.81 734.402 2
 1 1 15 1623.75 553.437 1
 -1 -1 -15 1638 535.626 2
 1 1 15 1898.01 357.57 4
 -1 1 -15 2085.93 600.556 2
 -1 -1 -16 141.68 222.287 2
 1 1 16 -213.019 199.799 1
 -1 1 -16 58.1272 308.735 2
 -1 1 -17 5110.08 885.202 2
 1 1 17 6721.34 1023.82 1
 -1 -1 -17 4129.72 851.374 2
 -1 -1 -18 15663.5 1691.49 2
 -1 1 -18 17375.6 1669.91 2
 1 1 18 16070.5 1644.55 1
 -1 1 -19 795.144 469.572 2
 -1 -1 -19 1259.87 580.962 2
 -1 1 -20 -54.3799 356.506 2
 1 2 -19 -561.395 372.922 2
 1 2 -18 -348.462 350.421 2
 -1 2 18 7.14546 140.73 1
 1 2 -18 -61.8521 226.151 4
 -1 2 17 14359.2 1506.19 1
 1 2 -17 11636.4 1172 4
 1 2 -17 10663.5 1160.86 2
 -1 2 16 292.293 377.944 1
 1 2 -16 777.125 393.231 4
 1 2 -16 421.655 270.764 2
 1 2 -15 25769.1 1638.86 4
 -1 2 15 23314.2 1782.36 1
 1 2 -14 1740.81 443.743 2
 1 2 -14 1965.89 482.187 4
 -1 2 14 1956.92 535.823 1
 1 2 -13 6140.13 691.469 1
 -1 2 13 5625.86 826.58 1
 1 2 -13 6805.21 734.145 2
 1 2 -13 6210.11 807.045 4
 -1 2 12 38839.4 2066.64 1
 1 2 -12 38016.6 1616.46 1
 1 2 -12 35979.3 1797.61 4
 1 2 -12 34130.6 1531.62 2
 1 2 -11 15506.8 1167.41 4
 1 2 -11 15956.7 987.702 2
 1 2 -11 15761.1 979.51 1
 -1 -2 11 15641 1237.52 4
 -1 2 11 15080.1 1254.94 1
 -1 2 10 50242.1 2165.37 2
 1 2 -10 50250.9 2022.52 4
 1 2 -10 48229.9 1579.49 2
 -1 -2 10 48514.7 2101.72 4
 -1 2 10 47039.5 2103.48 1
 -1 2 10 48703.7 939.627 3
 1 2 -10 49903.5 1611.9 1
 -1 2 9 1474.03 180.055 3
 1 2 -9 1095.72 341.593 4
 1 2 -9 1769.85 301.434 2
 -1 2 9 1539.34 413.768 2
 -1 2 9 1972.42 441.032 1
 1 2 -9 1466.59 277.181 1
 -1 -2 9 1481.28 363.896 4
 -1 -2 8 52541.4 2022.06 4
 -1 2 8 49980.8 1048.61 3
 -1 2 8 50220.5 2011.81 2
 1 2 -8 50060.5 1343.07 2
 -1 2 8 51660.8 2020.9 1
 1 2 -8 49500.8 1352.62 1
 1 2 -7 63558.6 1358.28 2
 -1 2 7 63067.8 2160.88 2
 -1 -2 7 61837.4 2117.24 4
 -1 2 7 63040.9 2153.71 1
 -1 2 7 63690 1221.56 3
 1 2 -7 63737.4 1358.01 1
 1 2 -6 180831 1995.64 2
 -1 -2 6 182612 3505.87 4
 -1 2 6 178606 3460.34 2
 -1 2 6 174831 2106.52 3
 1 2 -6 183170 2017.49 1
 -1 2 6 179842 3427.88 1
 1 2 -5 2121.5 195.424 1
 1 2 -5 2051.26 194.025 2
 -1 2 5 2258.06 260.369 3
 -1 2 5 1919.86 134.835 4
 -1 -2 5 2086.96 383.659 4
 -1 2 5 1684.76 345.676 2
 -1 -2 4 28403.5 1285.67 4
 -1 2 4 26994 879.492 3
 1 2 -4 27066.7 588.351 1
 1 2 -4 27240.3 583.827 2
 1 -2 -4 29193.9 694.199 4
 -1 2 4 28029.1 642.622 4
 -1 2 4 25604.8 1196.36 2
 -1 -2 3 -191.644 148.168 4
 1 -2 -3 60.4268 70.6993 4
 -1 2 3 59.1927 70.2113 4
 -1 2 3 83.1336 123.502 3
 1 -2 -2 46328.5 1131.92 4
 1 2 -2 45797.1 1489.51 4
 -1 2 2 46159.2 1066.19 4
 -1 -2 2 45765.5 1486.96 4
 -1 2 2 43861.9 1204.74 3
 -1 2 1 41812 1105.64 4
 -1 -2 1 41563.2 1361.94 4
 1 2 -1 41885.8 1374.56 4
 1 -2 -1 41497.5 1161.21 4
 1 2 -1 41286.9 893.172 2
 -1 -2 0 2328.11 319.882 4
 1 -2 0 2018.05 288.22 4
 -1 2 0 1756.58 273.085 4
 1 2 0 2805.37 279.263 2
 1 2 0 1991.08 239.941 1
 1 2 0 2232.61 330.291 4
 -1 -2 -1 71765.3 1621.18 4
 1 -2 1 69807.9 1716.63 4
 1 2 1 71399.8 1481.63 1
 -1 2 -1 68082.4 1621.84 4
 1 2 1 71110.1 1641.51 4
 1 2 1 68317.5 1450.2 2
 -1 2 -2 93966 1998.98 4
 1 2 2 95990.1 1838.15 4
 1 2 2 99239.5 1919.83 2
 1 -2 2 96771.2 2123.91 4
 1 2 2 95188.1 1886.8 1
 1 -2 3 1112.34 261.443 4
 1 2 3 1037.8 235.664 1
 1 2 3 961.39 196.422 4
 -1 2 -3 783.495 239.386 4
 1 2 3 1225.36 260.744 2
 1 -2 4 23558.8 1161.33 4
 -1 -2 -4 21403.9 1088.05 2
 1 2 4 22775.3 1072.88 1
 1 2 4 24866.1 1112.96 2
 1 2 4 23187.7 844.033 4
 1 -2 5 3225.26 469.264 4
 1 2 5 2759.74 291.552 4
 1 2 5 2910.78 422.478 2
 1 2 5 2405.95 396.019 1
 -1 -2 -5 2551.35 434.567 2
 1 2 6 21205.8 1167.42 1
 1 2 6 21417.3 772.066 4
 1 -2 6 22095.7 1228.33 4
 1 2 6 21861.8 1188.87 2
 1 2 6 22852.2 612.565 3
 -1 -2 -6 21654.7 1235.43 2
 1 2 7 12254.9 931.952 2
 -1 2 -7 12187.2 763.942 1
 1 2 7 12024.2 371.344 3
 1 2 7 11896 924.272 1
 1 -2 7 11791.1 933.46 4
 -1 -2 -7 12122.5 970.873 2
 -1 2 -7 11551.3 742.382 2
 -1 2 -8 11850.6 913.094 4
 1 2 8 12595.5 997.887 2
 -1 2 -8 11149.4 772.11 2
 -1 -2 -8 12562.3 1065.43 2
 -1 2 -8 11474.7 783.757 1
 1 -2 8 12992.9 1021.28 4
 1 2 8 10498.9 912.103 1
 -1 2 -9 21711.3 1135.66 2
 -1 2 -9 20801 1110.63 1
 1 2 9 23973.3 1433.01 2
 1 -2 9 21166.8 1360.21 4
 1 2 9 24516.1 1455.67 1
 -1 -2 -9 23050.2 1496.44 2
 -1 2 -9 22928.8 1307.18 4
 1 2 10 20187 728.236 4
 -1 2 -10 20951.9 1176.07 1
 1 2 10 20327.7 1386.29 1
 1 -2 10 21233.2 1410.3 4
 -1 -2 -10 17937 1373.55 2
 -1 2 -10 18872.2 1119.93 2
 1 2 10 20232.3 1374.02 2
 -1 2 -10 19561.7 1242.02 4
 1 2 11 387.06 131.306 4
 -1 2 -11 532.714 259.852 4
 -1 -2 -11 426.955 331.239 2
 -1 2 -11 354.761 213.163 2
 -1 2 -11 766.719 287.037 1
 1 2 11 126.337 214.23 1
 -1 2 -12 23540.6 1397.15 1
 -1 2 -12 23823.8 1467.21 4
 1 2 12 23868.3 1644.94 1
 -1 -2 -12 22731.4 1689 2
 -1 2 -12 24017.3 1390.68 2
 1 2 12 24371.2 900.695 4
 -1 2 -13 186.718 135.832 2
 -1 2 -13 324.448 295.408 4
 -1 2 -13 439.188 253.115 1
 1 2 13 -189.424 243.579 1
 1 2 13 285.243 105.613 4
 -1 -2 -13 345.27 369.029 2
 -1 2 -14 23.4777 222.393 2
 1 2 14 -52.5473 225.783 1
 -1 -2 -14 458.957 381.684 2
 -1 2 -15 12849.9 1206.25 2
 -1 -2 -15 14464.2 1528.56 2
 1 2 15 14823.5 1445.67 1
 -1 2 -16 17213.9 1456.79 2
 1 2 16 22614.7 1845.03 1
 -1 -2 -16 18881.6 1809.02 2
 -1 2 -17 1236.69 466.472 2
 -1 -2 -17 3236.16 786.066 2
 1 2 17 3602.64 786.011 1
 -1 2 -18 857.917 447.763 2
 -1 2 -19 2634.36 657.422 2
 1 3 -17 3762.09 778.421 4
 1 3 -16 -281.867 308.364 4
 -1 3 16 126.666 380.268 1
 1 3 -15 14523.1 1377.68 4
 -1 3 15 17285.5 1623.64 1
 1 3 -15 17109.2 1210.53 2
 1 3 -14 2902.16 480.813 2
 -1 3 14 2843.54 681.745 1
 1 3 -14 2844.86 637.567 4
 -1 3 13 4455.89 834.412 1
 1 3 -13 4274.45 563.795 2
 1 3 -13 4434.66 748.476 4
 1 3 -12 1741.8 512.472 4
 -1 3 12 1095.09 439.368 1
 -1 3 12 922.123 142.192 3
 1 3 -12 1342.94 295.979 1
 1 3 -12 1256.21 298.225 2
 -1 3 11 12275.3 559.177 3
 -1 3 11 12887.5 1256.49 1
 1 3 -11 12093.7 1172.51 4
 1 3 -11 12773.1 802.618 1
 1 3 -11 12599.2 806.335 2
 1 3 -10 1912.61 319.68 2
 1 3 -10 2600.53 364.884 1
 -1 3 10 1276.41 441.087 1
 1 3 -10 2137.2 502.077 4
 -1 3 10 2157.48 261.487 3
 -1 3 9 37715.2 1117.53 3
 1 3 -9 36649.4 1149.98 1
 -1 3 9 37307.6 1977.21 1
 1 3 -9 36541.5 1137.59 2
 1 3 -9 33694.3 1831.03 4
 -1 3 8 97.0422 112.626 3
 -1 3 8 287.724 298.007 2
 1 3 -8 -23.7555 248.395 4
 1 3 -8 -238.316 121.85 2
 1 3 -8 133.675 125.236 1
 -1 3 8 74.124 229.951 1
 -1 -3 7 -208.342 202.556 4
 -1 3 7 123.706 109.755 3
 1 3 -7 344.511 110.127 1
 -1 3 7 219.241 202.509 2
 1 3 -7 104.553 88.77 2
 -1 3 7 289.424 214.778 1
 -1 3 7 218.44 46.7099 4
 1 3 -7 641.383 306.124 4
 -1 3 6 11223.4 990.026 2
 -1 -3 6 11404.5 1027.74 4
 -1 3 6 10648.8 957.834 1
 -1 3 6 12236.9 720.218 3
 -1 3 6 11935.1 469.775 4
 1 3 -6 11393.6 481.854 2
 1 3 -6 11233.7 477.838 1
 1 3 -6 13123.8 1074.56 4
 -1 3 5 21160.9 1298.57 2
 -1 3 5 20939.8 966.539 3
 -1 3 5 20108.8 717.996 4
 1 3 -5 20236 1287.36 4
 -1 -3 5 20063.1 1308.93 4
 1 3 -5 18718.7 593.753 1
 1 3 -5 20152.4 602.435 2
 -1 -3 4 4944.54 637.977 4
 -1 3 4 5326.06 507.103 3
 1 -3 -4 5210.32 432.387 4
 1 3 -4 6079.62 695.969 4
 -1 3 4 4719.34 604.411 2
 -1 3 4 5017.64 410.108 4
 -1 -3 3 70592.8 2293.75 4
 -1 3 3 71793.8 1892.52 3
 -1 3 3 70818.9 2184.55 2
 -1 3 3 70355.3 1626.62 4
 1 -3 -3 72300.3 1733.53 4
 1 3 -3 71632 2261.42 4
 -1 3 2 24400.2 1014.95 4
 1 3 -2 24902.8 1316.07 4
 1 -3 -2 24409.8 1081.04 4
 -1 -3 2 24439.8 1302.7 4
 -1 3 2 25163.2 1147.38 3
 1 3 -2 23333.3 819.364 2
 -1 -3 1 17439.4 1067.7 4
 1 3 -1 17483.6 770.701 2
 1 3 -1 17929 1080.89 4
 -1 3 1 16254.9 879.79 4
 1 -3 -1 17684.4 970.79 4
 -1 3 0 1781.1 332.318 4
 1 3 0 1668.78 276.668 2
 -1 -3 0 2616 416.22 4
 1 3 0 1845.21 289.902 1
 1 3 0 1620.74 337.187 4
 1 -3 0 1332.91 298.843 4
 1 3 1 304.115 162.672 1
 1 3 1 353.225 185.377 4
 1 3 1 428.374 172.932 2
 1 -3 1 196.307 147.708 4
 -1 3 -1 406.266 186.222 4
 -1 -3 -1 427.832 195.229 4
 1 3 2 234.616 171.724 4
 1 3 2 7.58448 109.729 1
 -1 -3 -2 40.719 114.278 4
 1 -3 2 56.8542 156.26 4
 1 3 2 126.732 143.422 2
 -1 3 -2 60.8783 168.93 4
 -1 3 -3 8026.83 736.095 4
 1 3 3 7831.4 684.311 1
 1 -3 3 8673.99 807.145 4
 1 3 3 8823.93 670.942 4
 1 3 3 9102.18 728.311 2
 1 3 4 1462.81 348.012 2
 1 3 4 1343.38 325.9 1
 1 -3 4 909.161 300.711 4
 1 3 4 859.693 225.127 4
 -1 3 -4 1525.73 363.96 4
 1 -3 5 78772.5 2585.61 4
 1 3 5 76199.2 2332.45 2
 -1 3 -5 78079.5 2420.34 4
 1 3 5 79157.3 1837.22 4
 1 3 5 77618.3 2351.68 1
 1 3 6 -0.83274 94.8662 4
 -1 3 -6 -69.0023 207.641 4
 1 3 6 76.2258 162.896 2
 1 3 6 -37.5977 106.9 3
 1 3 6 -207.962 206.847 1
 1 -3 6 72.4624 174.325 4
 -1 3 -7 1803.86 412.949 4
 1 3 7 1393.75 218.744 3
 1 3 7 1082.9 324.526 1
 1 3 7 1028.08 304.834 2
 1 3 7 1156.36 223.644 4
 -1 3 -8 28036.4 1235.8 2
 1 3 8 28077.6 955.743 4
 1 3 8 30736.8 1686.69 2
 1 3 8 27100.9 836.549 3
 1 3 8 27728.6 1602.94 1
 -1 3 -8 28908.8 1608.8 4
 -1 3 -8 27644.5 1226.15 1
 -1 3 -9 14553.8 928.361 1
 -1 3 -9 12996.2 1128.32 4
 1 3 9 14117.1 523.588 3
 1 3 9 13408.7 1158.31 1
 1 3 9 13891.3 637.807 4
 -1 3 -9 15427.1 959.842 2
 1 3 10 4129.14 191.907 3
 -1 3 -10 4517.29 563.497 2
 1 3 10 4386.19 335.327 4
 -1 3 -10 4215.6 670.533 4
 1 3 10 4761.89 764.55 1
 -1 3 -10 5115.08 595.945 1
 -1 3 -11 138.823 213.722 1
 -1 3 -11 -389.428 200.782 2
 -1 3 -11 -111.001 262.02 4
 1 3 11 -165.596 258.896 1
 1 3 11 101.427 53.8651 4
 1 3 11 49.5589 57.0511 4
 1 3 12 5613.55 284.233 4
 1 3 12 8183.94 1048.84 1
 -1 3 -12 6505.84 706.212 1
 -1 3 -12 7538.32 934.757 4
 -1 3 -12 8096.83 780.078 2
 1 3 13 43287 2427.74 1
 -1 3 -13 42573 2221.17 4
 -1 3 -13 41850.1 1890.81 2
 -1 3 -14 3190.29 563.487 2
 -1 3 -14 2097.43 563.588 4
 1 3 14 4002.83 803.488 1
 -1 3 -15 9710.29 1134.11 4
 -1 3 -15 10968.8 1076.15 2
 1 3 15 10107.4 1298.75 1
 1 3 16 4902.44 939.495 1
 -1 3 -16 7753.44 981.88 2
 -1 4 14 11867.4 1425.72 1
 1 4 -14 13062.4 1426.3 4
 -1 4 13 8084.09 1152.97 1
 1 4 -13 9047.36 1191.99 4
 -1 4 12 4906.92 881.808 1
 1 4 -12 5560.68 923.515 4
 -1 4 11 1437.32 249.07 3
 -1 4 11 500.747 344.778 1
 1 4 -11 1420.31 482.121 4
 -1 4 10 3397.93 731.33 1
 -1 4 10 3140.69 408.722 3
 1 4 -10 4147.24 781.56 4
 -1 4 9 2172.61 361.757 3
 -1 4 9 1706.49 504.474 1
 1 4 -9 2401.19 605.158 4
 1 4 -9 1933.1 211.781 2
 1 4 -8 2530.18 230.147 1
 -1 4 8 2245.4 555.549 1
 -1 4 8 1893.26 338.339 3
 1 4 -8 2558.48 222.149 2
 -1 4 7 -75.8115 143.556 3
 -1 4 7 102.171 76.3918 4
 1 4 -7 14.7659 49.3638 1
 1 4 -7 33.8014 58.0636 2
 -1 4 6 -163.845 196.83 3
 1 4 -6 -141.557 79.0373 2
 1 4 -6 58.8346 55.3691 2
 1 4 -6 263.897 279.507 4
 -1 4 6 -84.585 96.5361 4
 -1 4 6 91.3426 240.376 1
 1 4 -6 1.84528 40.4603 1
 1 4 -5 713.379 379.943 4
 1 4 -5 1130.24 174.772 2
 -1 4 5 1416.5 334.25 3
 -1 4 5 1273.4 259.163 4
 -1 4 5 942.693 357.599 1
 -1 4 5 1153.26 409.206 2
 1 -4 -4 1389.05 286.635 4
 1 4 -4 1700.2 235.823 2
 -1 4 4 1704.24 428.824 2
 1 4 -4 2245.85 520.472 4
 -1 4 4 1502.32 357.538 3
 -1 4 4 1293.11 278.579 4
 1 4 -3 3341.83 345.079 1
 1 4 -3 4045.23 651.679 4
 1 4 -3 3560.45 364.703 2
 -1 4 3 3773.81 472.897 4
 -1 4 3 4467.69 640.14 2
 -1 4 3 3964.04 554.236 3
 1 -4 -3 3454.4 483.952 4
 1 -4 -2 28474 1394.26 4
 -1 -4 2 27511 1605.43 4
 -1 4 2 28788.9 1518.94 2
 -1 4 2 29826.3 1336.18 4
 1 4 -2 28674.7 1057.02 1
 1 4 -2 30198.3 1650.05 4
 -1 4 2 28348.8 1450.08 3
 1 4 -2 29451.7 1071.3 2
 1 4 -1 2581.76 367.15 1
 -1 4 1 1992.88 423.159 2
 1 4 -1 3986.81 599.984 4
 -1 4 1 2738.94 457.417 4
 1 -4 -1 2312.1 424.894 4
 1 4 -1 2380.61 341.609 2
 -1 -4 1 2507.18 483.658 4
 1 4 0 236.195 189.871 1
 1 4 0 275.226 164.202 2
 -1 -4 0 31.7931 141.222 4
 1 4 0 15.3022 167.696 4
 -1 4 0 194.402 204.671 4
 1 -4 0 264.81 188.982 4
 -1 -4 -1 7240.87 745.513 4
 -1 4 -1 8630.86 818.911 4
 1 4 1 8566.18 723.344 1
 1 4 1 5693.91 585.776 2
 1 4 1 10767.4 920.431 4
 1 -4 1 8414.07 860.452 4
 1 4 2 6690.45 670.287 1
 1 -4 2 7191.4 829.163 4
 -1 -4 -2 7060.07 736.483 4
 1 4 2 7707.26 736.497 2
 1 4 2 6758.07 714.691 4
 -1 4 -2 5839.34 701.113 4
 1 4 3 11894.1 897.077 4
 -1 4 -3 11247.1 999.848 4
 1 4 3 12289.1 959.479 2
 1 4 3 12550.6 966.774 1
 1 4 4 6572.09 746.263 1
 1 4 4 6672.93 664.776 4
 -1 4 -4 6104.76 762.848 4
 1 4 4 6554.67 742.376 2
 1 4 5 368.263 189.798 3
 1 4 5 460.71 318.009 2
 1 4 5 68.4208 231.667 1
 1 4 5 426.054 222.998 4
 -1 4 -5 269.643 249.291 4
 1 4 6 135.627 153.328 3
 1 4 6 -154.267 157.449 4
 1 4 6 353.876 313.036 1
 -1 4 -6 -131.405 254.875 4
 1 4 6 72.0283 245.271 2
 1 4 7 14682.6 828.931 4
 -1 4 -7 16227.6 1335.77 4
 1 4 7 16468.8 926.909 3
 1 4 7 15792.2 1278.43 1
 -1 4 -8 79.909 159.439 1
 1 4 8 -1.68982 89.4283 4
 1 4 8 -81.6934 262.788 1
 -1 4 -8 296.514 320.065 4
 -1 4 -8 154.908 165.311 2
 1 4 8 157.471 149.024 3
 -1 4 -9 2052.38 395.811 2
 -1 4 -9 1759.15 561.926 4
 1 4 9 2046.07 267.835 4
 1 4 9 2584.87 331.123 3
 1 4 9 2249.13 565.433 1
 -1 4 -10 4509.06 552.106 2
 -1 4 -10 3505.85 704.95 4
 1 4 10 3464.32 705.135 1
 1 4 11 3187.89 691.355 1
 -1 4 -11 3417.36 754.87 4
 -1 4 -11 2845.22 445.155 2
 -1 4 -12 24826.6 1839.81 4
 1 4 12 26189.6 1960.89 1
 -1 4 -13 713.43 403.613 4
 1 4 13 980.619 481.318 1
 1 4 14 1844.55 627.793 1
 -1 5 12 1512.59 580.904 1
 -1 5 11 5526.91 1015.09 1
 -1 5 10 7751.19 1140.85 1
 1 5 -10 7987.2 1142.59 4
 -1 5 9 5112.53 922.068 1
 1 5 -9 5902.99 960.194 4
 1 5 -8 17950.8 1624.15 4
 -1 5 8 15369.6 1074.26 3
 -1 5 8 17266.3 1555.42 1
 -1 5 7 3230.75 691.068 1
 -1 5 7 3084.55 516.142 3
 1 5 -7 4183.75 810.306 4
 1 5 -6 2716.92 652.384 4
 -1 5 6 3487.13 561.102 3
 -1 5 6 1996.51 559.17 1
 1 5 -5 125.082 351.477 4
 -1 5 5 507.351 280.53 3
 -1 5 5 349.939 179.016 4
 -1 5 5 -29.1996 217.331 1
 -1 5 4 8062.2 895.535 3
 -1 5 4 6350.2 646.44 4
 1 5 -4 7435.96 989.046 4
 -1 5 4 6811.61 873.84 1
 -1 5 3 1167.86 394.702 3
 1 5 -3 1029.46 440.848 4
 -1 5 3 1805.21 480.056 1
 -1 5 3 1031.03 345.094 4
 1 5 -2 3502.44 650.672 4
 -1 5 2 4334.36 610.305 4
 -1 5 2 3471.11 628.09 1
 1 5 -2 3969.23 453.351 1
 -1 5 2 3704.51 666.818 3
 1 5 -1 5475.36 564.364 1
 1 5 -1 6096.29 812.992 4
 -1 5 1 5045.83 677.081 4
 -1 5 1 4335.22 717.244 3
 1 5 0 28803.8 1336.33 1
 -1 5 0 30334.1 1663.64 4
 -1 5 0 28229.9 1712.65 3
 1 5 0 27197.3 1649.72 4
 -1 5 -1 -260.059 285.633 3
 -1 5 -1 52.9719 257.706 4
 1 5 1 144.769 220.421 1
 1 5 1 370.57 278.327 4
 1 5 2 6795.72 746.779 1
 -1 5 -2 6593.13 859.515 4
 1 5 2 7689.55 848.401 4
 -1 5 -3 1067.61 430.463 4
 1 5 3 860.41 294.193 4
 1 5 3 1159.29 372.893 1
 -1 5 -4 16153.5 1381.9 4
 1 5 4 16969.7 1267.68 1
 1 5 4 16752.2 1217.73 3
 1 5 4 16897.3 1154.99 4
 1 5 5 422.875 272.679 3
 1 5 5 475.417 312.171 1
 -1 5 -5 35.6246 296.769 4
 1 5 5 470.915 240.786 4
 1 5 6 7152.69 747.45 3
 1 5 6 5449.16 799.076 1
 -1 5 -6 5954.06 894.941 4
 1 5 6 6373.2 655.438 4
 1 5 7 207.101 224.997 3
 1 5 7 283.611 273.044 1
 1 5 8 3309.63 692.312 1
 -1 5 -8 2538.33 641.901 4
 1 5 9 -719.381 413.931 1
 -1 5 -9 158.659 273.434 4
 -1 5 -10 6951.44 1060.54 4
 1 5 10 7124.02 1042.82 1
 1 5 11 2421.85 656.951 1
 1 5 12 2037.04 665.827 1
 -1 6 7 2133.54 646.256 1
 -1 6 6 563.455 321.642 3
 -1 6 5 690.906 373.614 3
 1 6 -5 1138.88 528.323 4
 -1 6 4 -181.719 395.849 3
 1 6 -4 -28.003 272.11 4
 1 6 -3 35169.5 2209.04 4
 -1 6 3 35115.1 2042.86 3
 -1 6 2 7718.42 1022.22 3
 1 6 -2 7960.93 1024.24 4
 -1 6 1 4033.78 678.071 4
 1 6 -1 4244.68 771.137 4
 -1 6 1 3397.58 734.358 3
 -1 6 0 3714.82 783.88 3
 1 6 0 3619.5 727.976 4
 -1 6 0 3216.67 606.274 4
 -1 6 -1 14830.2 1457.6 3
 1 6 1 13196 1236.36 4
 1 6 1 12613.3 1293.8 3
 -1 6 -1 14419 1301.3 4
 1 6 2 1557.54 546.759 3
 -1 6 -2 1244.25 478.202 4
 -1 6 -2 1235.68 484.654 3
 1 6 3 10350.4 1114.02 3
 -1 6 -3 10480.3 1182.02 4
 1 6 4 -51.8918 287.823 3
 -1 6 -4 220.072 371.642 4
 1 6 5 1049.21 399.329 3
 -1 6 -5 -423.716 433.353 4
 -2 0 20 2038.92 608.797 1
 -2 0 19 -429.099 293.037 1
 -2 0 18 36963.1 2216.38 1
 -2 0 17 -682.032 358.61 1
 -2 0 16 -356.002 247.308 1
 -2 0 16 -42.7268 106.43 4
 2 0 -15 191.065 130.852 3
 2 0 -15 72.0448 142.161 4
 -2 0 15 -11.099 141.942 4
 -2 0 15 -309.504 226.32 1
 2 0 -14 59469.9 1611.04 3
 -2 0 14 60502.9 2034.3 4
 -2 0 14 59447.1 2380.32 1
 2 0 -14 60817.4 1827.33 4
 2 0 -13 164.956 125.777 3
 -2 0 13 88.8566 151.883 4
 -2 0 13 180.664 162.147 2
 -2 0 13 283.2 199.486 1
 2 0 -13 14.6506 228.558 2
 -2 0 12 11989.8 986.411 1
 -2 0 12 11092.6 806.448 4
 2 0 -12 13177.7 1092.24 2
 2 0 -12 12457.6 709.622 3
 -2 0 12 11072 933.083 2
 2 0 -11 -308.782 249.195 2
 -2 0 11 -324.812 204.491 1
 -2 0 11 -76.2397 136.241 2
 2 0 -11 -102.237 97.1014 3
 2 0 -11 100.952 143.889 4
 -2 0 11 -59.1492 120.339 4
 2 0 -10 54938.4 1398.84 3
 2 0 -10 53473.5 1487.85 4
 2 0 -10 56572.7 2014.34 2
 -2 0 10 52990.9 1584.83 4
 -2 0 10 55593.1 1901.09 2
 2 0 -9 84.587 97.5439 4
 2 0 -9 155.564 99.9706 3
 -2 0 9 42.3098 124.93 4
 -2 0 8 35595.8 1368.39 1
 -2 0 8 37208.1 1183.24 4
 2 0 -8 37019.2 1125.06 4
 -2 0 8 39231.6 1418.15 2
 2 0 -8 39307.9 1087.22 3
 -2 0 7 105.985 108.859 2
 2 0 -7 -9.16796 85.5203 4
 2 0 -7 37.7428 63.0639 3
 -2 0 7 -0.70336 103.889 4
 -2 0 7 -0.96601 139.972 1
 2 0 -6 180605 2153.93 3
 -2 0 6 176692 2279.64 4
 -2 0 6 188845 2733.31 2
 2 0 -6 180341 2260.51 4
 -2 0 6 182269 2712.28 1
 -2 0 5 21.3444 84.8075 4
 2 0 -5 20.5613 71.8601 3
 2 0 -5 26.1181 75.5127 4
 -2 0 5 16.4884 70.8132 3
 2 0 -4 43346.8 943.058 3
 2 0 -4 42837.9 971.438 4
 -2 0 4 41941.1 959.54 3
 -2 0 4 42684.9 968.781 4
 2 0 -3 -0.7957 64.5656 3
 2 0 -2 713369 3512.28 3
 2 0 -1 5.50446 67.071 3
 2 0 0 190409 1617.23 3
 2 0 1 13.5277 54.1231 3
 2 0 2 43399.7 763.386 3
 -2 0 -3 79.6666 114.473 1
 2 0 3 35.1072 58.3495 3
 -2 0 -3 -95.6247 63.3441 3
 -2 0 -3 9.24203 118.061 2
 -2 0 -4 174419 2556.71 2
 -2 0 -4 174938 2548.5 1
 -2 0 -4 169329 1553.19 3
 -2 0 -5 152.316 160.933 1
 -2 0 -5 -120.665 150.176 2
 -2 0 -5 -57.2884 60.0363 3
 -2 0 -6 7138.6 343.369 3
 2 0 6 6896.59 501.092 4
 -2 0 -6 6667.29 600.546 1
 -2 0 -6 7061.71 610.9 2
 -2 0 -7 -10.5515 53.767 3
 -2 0 -7 -23.0581 149.035 2
 2 0 7 52.7486 100.515 4
 -2 0 -7 27.0258 147.594 1
 -2 0 -8 78494.5 2254.46 1
 2 0 8 79406.5 1907.34 4
 -2 0 -8 78469.9 2242.12 2
 -2 0 -8 77682.5 1221.3 3
 -2 0 -9 49.7157 64.9438 3
 2 0 9 -50.7538 105.842 4
 -2 0 -9 299.687 221.636 2
 -2 0 -9 313.731 246.004 1
 2 0 10 118753 2606.32 4
 -2 0 -10 117190 3100.69 1
 -2 0 -10 115746 3053.99 2
 2 0 10 118674 3074.24 1
 -2 0 -10 119098 1610.01 3
 -2 0 -11 -134.038 226.522 1
 -2 0 -11 -8.71027 58.4987 3
 -2 0 -11 -44.3402 207.233 2
 2 0 11 123.541 110.556 4
 -2 0 -12 47308.1 1050.19 3
 2 0 12 46075.6 1799.63 4
 -2 0 -12 49464.9 2224.08 2
 -2 0 -13 36.6543 58.2581 3
 2 0 13 -106.203 111.489 4
 -2 0 -14 30475 1945.47 2
 2 0 14 30043.1 1599.85 4
 -2 0 -14 31466.6 859.48 3
 -2 0 -14 31676.1 897.932 3
 -2 0 -15 -67.659 58.8062 3
 -2 0 -15 -77.3892 235.128 2
 -2 0 -16 23271.4 1856.75 2
 -2 0 -17 602.378 365.589 2
 -2 0 -18 10695.5 1379.52 2
 -2 0 -19 -305.508 282.877 2
 -2 1 19 449.36 351.619 1
 -2 1 18 -50.8388 271.68 1
 -2 -1 18 475.138 297.633 1
 2 1 -18 -337.236 206.474 4
 -2 1 17 16945.1 1549.44 1
 -2 -1 17 15858.8 1328.69 1
 2 1 -17 15488.7 1206.3 4
 2 1 -16 1748.53 409.811 4
 2 1 -16 912.999 372.256 2
 -2 -1 16 2301.1 495.142 1
 -2 1 16 2530.61 583.487 1
 2 1 -16 2128.88 391.857 3
 2 1 -15 -150.029 227.281 2
 -2 1 15 192.65 293.205 1
 -2 1 15 163.125 127.394 4
 2 1 -15 409.722 176.878 3
 -2 -1 15 23.6367 212.299 1
 2 -1 -15 80.2021 68.823 3
 2 1 -15 -298.875 245.59 4
 2 1 -14 28487.8 1654.73 2
 -2 -1 14 28979 1560.41 2
 -2 1 14 28769.6 1787.37 1
 -2 -1 14 27116.6 1504.79 1
 -2 -1 14 29588.3 1669.22 4
 2 1 -14 28378.5 1337.49 3
 2 1 -14 32484.9 1596.03 4
 -2 1 14 28597.6 1076.89 4
 2 -1 -14 30140.7 908.603 3
 -2 1 13 10045.4 608.133 4
 -2 1 13 9721.79 1019.8 1
 2 1 -13 10459 889.449 4
 2 1 -13 10046.3 786.66 3
 -2 -1 13 10578.7 957.338 4
 2 1 -13 10368.9 967.696 2
 -2 -1 13 9785.23 864.415 1
 -2 -1 13 10383.1 887.52 2
 2 -1 -13 9700.41 516.785 3
 -2 1 12 9968.6 990.184 1
 2 -1 -12 10763.1 540.895 3
 2 1 -12 10933.6 888.642 4
 -2 -1 12 10060.6 906.972 4
 -2 1 12 10571.8 580.755 4
 2 1 -12 9866.43 749.338 3
 2 1 -12 12115.2 977.09 2
 -2 -1 12 10127.4 837.917 2
 -2 1 12 11894.3 1067.91 2
 -2 -1 12 11695.3 892.88 1
 -2 1 11 32112.2 932.564 4
 -2 1 11 33444.7 1718.98 1
 2 -1 -11 31617.4 914.853 3
 2 1 -11 30206.2 1414.11 4
 2 1 -11 30727.1 1279.59 3
 2 1 -11 31447.5 1464.35 2
 -2 -1 11 32357.2 1546.84 4
 -2 1 11 32572.1 1693.98 2
 -2 -1 10 25623 1150.13 2
 -2 1 10 21566.9 1317.57 1
 -2 1 10 24507.9 745.591 4
 -2 1 10 22797 1358.66 2
 -2 -1 10 23269.3 1102.93 1
 2 1 -10 23901.7 1193.09 2
 2 1 -10 25075.5 1248.02 4
 2 -1 -10 24952.2 799.819 3
 -2 -1 10 23375.5 1269.56 4
 -2 -1 9 8274.27 615.468 1
 -2 1 9 8045.16 387.14 4
 2 -1 -9 8465.68 458.664 3
 2 1 -9 8381.21 661.504 2
 -2 1 9 7978.95 468.77 3
 -2 -1 9 8757.73 621.748 2
 -2 -1 9 8015.15 713.835 4
 -2 1 8 67944.8 1311.61 3
 -2 -1 8 66480.1 1592.66 1
 2 1 -8 65322.7 1677.25 2
 -2 -1 8 68223.5 1987.06 4
 -2 1 8 64143.6 967.78 4
 2 -1 -8 66371.4 1253.66 3
 -2 -1 8 69306.9 1610.71 2
 -2 1 7 79650.7 1373.59 3
 2 1 -7 81401.5 2034.07 4
 -2 -1 7 79276.3 1591.01 1
 2 1 -7 81778.7 1688.43 2
 -2 -1 7 82196.4 2085.09 4
 2 -1 -7 82365.5 819.504 4
 2 -1 -7 80860 1359.43 3
 -2 -1 7 81168.8 1603.39 2
 -2 -1 6 9427.62 485.118 1
 2 -1 -6 9392.04 459.892 3
 -2 -1 6 8605.58 652.14 4
 -2 1 6 8935.44 456.545 3
 -2 -1 6 9737.76 492.177 2
 -2 -1 5 82061.6 1219.43 1
 -2 -1 5 77680 1856.79 4
 -2 -1 5 80441.4 1213.26 2
 2 -1 -5 80459.4 1325.26 3
 -2 1 5 81689.7 1336.21 3
 2 -1 -4 1917.86 211.156 3
 -2 -1 4 1822.16 156.474 1
 -2 -1 4 1728.34 286.413 4
 -2 1 4 1876.69 209.503 3
 -2 -1 4 2062.5 165.325 2
 2 -1 -3 29556.3 814.356 3
 -2 1 3 30445 813.387 3
 -2 -1 3 31310.4 1069.76 4
 2 -1 -2 36327.2 912.397 3
 -2 -1 2 35795 1097.89 4
 -2 -1 1 25724 494.517 1
 -2 -1 1 25117 486.97 2
 2 -1 -1 24919.1 765.529 3
 -2 -1 1 26320.4 905.828 4
 2 -1 -1 24910.5 653.599 4
 -2 -1 0 45069.3 843.902 1
 -2 -1 0 45739.9 844.286 2
 2 -1 0 44428.4 1050.46 3
 2 -1 0 46407 991.089 4
 -2 -1 -1 994539 4649.83 2
 2 1 1 975313 4206.24 3
 2 -1 1 976216 4989.39 4
 -2 -1 -1 988720 4616.24 1
 2 1 1 988667 4633.98 1
 2 1 2 269753 2718.27 2
 2 1 2 267716 2042.91 3
 2 1 2 268164 2717.5 1
 -2 -1 -2 269692 2758.85 1
 -2 -1 -2 267898 2740.97 2
 2 -1 2 258336 2797.04 4
 -2 -1 -3 159367 2384.75 1
 2 1 3 157215 2322.44 2
 2 1 3 157388 2338.97 1
 2 -1 3 157046 2330.15 4
 2 1 3 161135 1421.72 3
 -2 -1 -3 160459 2380.14 2
 2 1 4 35758.5 1226.73 2
 -2 -1 -4 33307.2 1194.24 1
 -2 -1 -4 34992.2 1229.15 2
 2 1 4 36049.1 577.732 3
 2 -1 4 35672.3 1199.11 4
 2 1 4 34788.9 1209.16 1
 -2 -1 -5 16370.5 912.81 1
 -2 -1 -5 17018.6 929.739 2
 2 -1 5 18287.4 907.358 4
 -2 1 -6 9213.78 687.811 2
 -2 -1 -6 8050.75 705.845 1
 2 -1 6 8415.32 657.948 4
 -2 1 -6 9114.95 694.218 1
 -2 -1 -6 8527.9 710.679 2
 -2 1 -7 91625.1 2251.19 2
 -2 -1 -7 87030 2394.54 1
 -2 1 -7 88618.1 2206.76 1
 2 -1 7 89445.1 2249.23 4
 -2 -1 -7 88317.5 2396.08 2
 -2 1 -8 23914 1228.88 1
 2 -1 8 25079.8 1252.2 4
 -2 -1 -8 29596.1 1471.74 2
 -2 1 -8 27486.8 1312.63 2
 -2 -1 -8 28438.4 1461.58 1
 -2 -1 -9 11546.2 988.216 1
 2 1 9 12103 976.885 2
 2 1 9 10057.4 890.081 1
 -2 -1 -9 12273.9 1024.74 2
 -2 1 -9 11047.8 890.534 1
 2 1 9 12295.9 697.805 4
 2 -1 9 11429.9 883.413 4
 -2 1 -9 11687.7 920.009 2
 -2 -1 -10 55.0588 237.38 1
 2 -1 10 173.181 136.607 4
 2 1 10 44.2043 199.69 2
 2 1 10 -20.0073 133.63 1
 2 1 10 73.7489 93.3755 4
 -2 -1 -10 123.322 244.61 2
 -2 1 -10 24.3387 196.344 2
 -2 1 -10 -90.5309 176.927 1
 2 -1 11 30879.1 1586.57 4
 -2 1 -11 26751.6 1512.93 2
 -2 1 -11 26727.5 1513.79 1
 -2 -1 -11 25868.9 1620.05 2
 2 1 11 26984.5 1587.28 1
 2 1 11 26849.6 1159.31 4
 2 -1 12 38917.6 1854.07 4
 -2 1 -12 39687.6 1929.57 1
 -2 -1 -12 41901.9 2175.86 2
 2 1 12 41666.5 2064.58 1
 2 1 12 40889.9 1497.09 4
 -2 1 -12 41231.7 1965.06 2
 2 1 13 -1.31339 93.3541 4
 -2 1 -13 -129.824 286.045 2
 -2 -1 -13 23.547 241.118 2
 2 1 13 -492.427 275.423 1
 -2 1 -14 3042.78 415.415 3
 2 1 14 2665.66 617.115 1
 -2 -1 -14 3050.45 681.752 2
 -2 1 -14 3069.59 636.458 2
 2 1 14 2921.37 448.473 4
 -2 -1 -15 8227.19 1140.83 2
 -2 1 -15 7534.35 990.588 2
 2 1 15 8542.49 1077.4 1
 2 1 15 8590.31 790.339 4
 -2 1 -15 9322.88 712.569 3
 -2 -1 -16 404.512 411.264 2
 -2 1 -16 130.997 141.921 3
 -2 1 -16 918.379 443.447 2
 2 1 16 499.425 271.731 1
 -2 -1 -17 9639.08 1310.46 2
 2 1 17 11063.6 1337.23 1
 -2 1 -17 10711.9 1305.85 2
 -2 -1 -18 -36.2111 367.232 2
 -2 1 -18 41.7313 316.245 2
 -2 1 -19 3083.31 834.29 2
 2 2 -20 5124.04 823.74 4
 2 2 -19 10282.7 1152.83 4
 2 2 -18 190.251 300.226 4
 -2 2 18 704.226 379.287 1
 2 2 -17 -181.319 301.729 4
 -2 2 17 -329.143 319.941 1
 2 2 -16 1050.89 361.563 4
 2 2 -16 1100.53 389.25 2
 -2 2 16 1456.36 531.51 1
 -2 2 15 20258.9 1665.03 1
 2 2 -15 22371 1432.26 2
 2 2 -15 20814.6 1488.51 4
 2 2 -14 21385.2 1489.68 4
 2 2 -14 18110.8 1220.02 2
 -2 2 14 19865.8 1613.2 1
 2 2 -13 1601.2 366.728 2
 -2 2 13 1800.8 516.254 1
 2 2 -13 1524.49 445.469 4
 -2 2 12 7991.25 962.275 1
 2 2 -12 8697.76 912.541 4
 -2 2 12 8074.64 461.626 3
 2 2 -12 7461.51 704.472 2
 2 2 -11 88.7763 213.815 4
 -2 -2 11 -361.629 250.483 4
 -2 2 11 -2.98369 79.9851 3
 2 2 -11 62.6942 133.474 2
 -2 2 11 -30.877 146.743 1
 2 2 -10 7230.52 785.939 4
 -2 2 10 7638.62 471.934 3
 2 2 -10 7333.55 592.306 2
 -2 -2 10 7484.16 839.41 4
 -2 2 10 6640.41 824.413 1
 -2 2 10 6339.86 791.374 2
 -2 2 9 3070.49 559.766 2
 -2 -2 9 3157.17 521.894 4
 2 2 -9 3976.86 569.793 4
 2 2 -9 3482.71 373.738 2
 -2 2 9 2846.29 539.989 1
 -2 2 9 2897.27 303.027 3
 -2 2 8 1221.2 344.172 2
 -2 2 8 1113.48 329.008 1
 -2 2 8 1111.38 201.8 3
 2 2 -8 774.802 170.097 2
 -2 -2 8 453.23 250.217 4
 -2 2 7 2860.51 486.758 2
 -2 2 7 3431.91 334.917 3
 2 2 -7 3519.9 293.168 2
 -2 -2 7 2397.27 449.335 4
 -2 -2 6 24996.9 1317.42 4
 -2 2 6 24976.4 1340.46 2
 -2 2 6 24882.7 890.419 3
 -2 -2 5 72494.8 2156.09 4
 2 -2 -5 69758.4 823.337 4
 -2 2 5 70476.1 1503.21 3
 -2 2 4 1178.75 220.815 3
 -2 -2 4 1166.83 313.453 4
 2 -2 -4 1113.13 147.468 4
 2 -2 -3 42270.9 993.616 4
 -2 -2 3 40585.8 1501.27 4
 -2 2 3 39841 1181.66 3
 -2 2 2 1331.47 243.714 3
 -2 2 2 1214.99 186.562 4
 2 -2 -2 1679.14 234.273 4
 -2 -2 2 1102.87 273.235 4
 2 2 -2 737.883 250.46 4
 2 2 -1 77373.2 1967.29 4
 2 2 -1 78563.6 1074.11 1
 2 -2 -1 79666 1624.47 4
 -2 -2 1 79806.6 1951.65 4
 -2 2 1 79621 1751.9 3
 -2 2 1 77873.6 1488.88 4
 2 2 -1 79155 1083.44 2
 2 2 0 -3.80782 92.3817 1
 2 2 0 78.7499 91.5417 2
 -2 -2 0 212.855 161.424 4
 2 2 0 129.828 154.504 4
 -2 2 0 70.2947 105.259 4
 2 -2 0 232.768 140.484 4
 -2 -2 -1 21886.9 840.881 2
 2 2 1 24315.9 1037.9 4
 2 2 1 21646.7 804.461 1
 -2 2 -1 22557.6 933.426 4
 2 -2 1 22376.9 981.242 4
 2 2 1 21566.8 802.791 2
 2 2 2 33252.6 1107.73 1
 -2 -2 -2 31844.2 1129.65 2
 -2 2 -2 30757.9 1145.49 4
 2 2 2 32067.1 1162.97 4
 2 2 2 32819.1 1096.09 2
 2 -2 2 30843 1214.93 4
 2 2 3 82.9198 144.151 2
 -2 -2 -3 -201.366 176.768 2
 2 2 3 162.913 149.235 4
 2 -2 3 174.908 133.064 4
 -2 2 -3 52.223 151.236 4
 2 2 3 26.8294 141.755 1
 2 2 4 159469 2499.27 4
 2 2 4 157972 2836.33 1
 -2 -2 -4 160694 2952.33 1
 2 -2 4 164271 3094.34 4
 -2 -2 -4 159884 2970.83 2
 2 2 4 161769 2860.37 2
 2 2 5 13509.8 730.931 4
 2 -2 5 13914.7 945.824 4
 2 2 5 14836.9 925.887 2
 -2 -2 -5 14257.9 950.882 1
 2 2 5 15169.8 938.598 1
 -2 -2 -5 13925.9 954.284 2
 2 2 6 963.05 298.719 1
 2 -2 6 995.947 303.248 4
 -2 -2 -6 1262.21 362.628 2
 2 2 6 787.589 123.243 3
 -2 -2 -6 1433.27 346.879 1
 2 2 6 1166.09 311.442 2
 2 2 7 11093.3 320.085 3
 -2 -2 -7 11851.8 982.9 2
 -2 -2 -7 11985.5 983.484 1
 2 2 7 11141.4 323.398 3
 2 -2 7 11067.5 928.767 4
 2 2 7 11832.6 940.934 1
 2 2 7 11983.4 944.463 2
 -2 2 -7 11996.5 845.802 1
 -2 2 -8 1256.92 333.009 2
 2 2 8 986.53 310.899 1
 -2 -2 -8 562.752 282.921 2
 -2 2 -8 1100.54 289.82 1
 2 2 8 1259.61 337.772 2
 2 -2 8 791.887 255.034 4
 -2 -2 -8 1464.55 429.39 1
 -2 2 -8 925.432 286.456 4
 2 2 9 -146.777 178.897 1
 -2 -2 -9 12.3507 207.879 2
 2 2 9 -213.914 164.087 2
 -2 -2 -9 43.1009 174.263 1
 -2 2 -9 35.0085 145.088 4
 -2 2 -9 -39.7233 168.382 1
 2 -2 9 51.4125 101.876 4
 -2 2 -9 -219.229 191.749 2
 -2 -2 -10 1102.81 413.027 2
 -2 2 -10 1238.33 326.88 4
 -2 2 -10 708.177 300.125 1
 -2 2 -10 1136.95 346.997 2
 2 2 10 973.528 422.873 1
 -2 2 -11 291.957 218.971 2
 -2 -2 -11 444.061 381.005 2
 -2 2 -11 473.935 263.165 1
 2 2 11 183.444 303.299 1
 2 2 11 142.397 84.3121 4
 -2 -2 -12 -379.951 295.688 2
 -2 2 -12 -142.089 195.692 2
 2 2 12 -199.401 221.631 1
 -2 2 -12 132.794 180.329 1
 2 2 12 157.686 116.026 4
 2 2 13 20555.6 983.842 4
 2 2 13 23064 1715.39 1
 -2 -2 -13 19247.8 1637.53 2
 -2 2 -13 22875.9 1506.66 2
 2 2 14 8295.94 1090.65 1
 -2 -2 -14 8414.48 1168.66 2
 -2 2 -14 9408.48 1024.76 2
 -2 2 -15 2878.23 505.712 3
 2 2 15 2622.66 662.543 1
 -2 -2 -15 2158.58 652.44 2
 -2 2 -15 2706.5 605.297 2
 -2 2 -16 288.605 230.308 3
 -2 -2 -16 483.631 383.369 2
 -2 2 -16 339.485 233.439 2
 2 2 16 959.132 491.506 1
 2 2 17 531.998 349.87 1
 -2 -2 -17 -134.386 291.176 2
 -2 2 -17 109.711 394.862 2
 -2 2 -18 479.439 345.069 2
 -2 2 -19 15980 1657.31 2
 2 3 -17 644.256 343.305 4
 2 3 -16 11106.5 1214.23 4
 -2 3 16 9833.06 1308.74 1
 2 3 -15 684.966 458.04 4
 -2 3 15 865.215 447.392 1
 -2 3 14 5183.56 880.856 1
 2 3 -14 4774.4 806.302 4
 2 3 -13 1368.34 466.693 4
 -2 3 13 2339.88 641.314 1
 -2 3 13 2287.15 259.59 3
 -2 3 12 31094.5 1004 3
 2 3 -12 29133.1 1168.2 2
 2 3 -12 27310.9 1785.73 4
 -2 3 12 27109.6 1878.76 1
 -2 3 11 252.455 319.609 1
 2 3 -11 252.421 143.497 2
 -2 3 11 301.526 130.295 3
 2 3 -11 263.34 266.354 4
 2 3 -10 3584.61 640.139 4
 2 3 -10 2943.56 311.292 2
 -2 3 10 3332.45 675.403 1
 -2 3 10 3789.61 392.82 3
 -2 3 9 37537 2017.56 1
 -2 3 9 33658.6 1174.74 3
 2 3 -9 32715.7 863.981 2
 2 3 -9 33480.8 1867.98 4
 -2 3 8 50795.8 2274.48 2
 2 3 -8 51810.6 2250.94 4
 -2 3 8 53722.6 2326.73 1
 -2 3 8 51115.8 1475.21 3
 -2 3 7 1505.06 426.943 2
 2 3 -7 594.699 275.993 4
 -2 -3 7 868.014 319.669 4
 -2 3 7 1191.99 231.752 3
 2 3 -6 20169 1350.3 4
 -2 -3 6 20192.9 1360.24 4
 -2 3 6 20008 1355.51 2
 -2 3 6 20323.4 977.661 3
 -2 3 5 27453.6 1151.14 3
 -2 -3 5 23542.6 1436.13 4
 2 -3 -5 25309.4 844.024 4
 2 3 -5 25906.9 1494.66 4
 -2 3 5 24817.5 1444.08 2
 2 3 -4 26889.8 1488.65 4
 -2 -3 4 28869.7 1541.46 4
 -2 3 4 27430.9 1172.69 3
 2 -3 -4 27482.2 992.203 4
 -2 3 4 27700.5 893.084 4
 -2 3 3 17202 955.936 3
 -2 3 3 17164.6 774.301 4
 2 -3 -3 16554.8 835.213 4
 -2 -3 3 17440.4 1163.65 4
 2 3 -3 17684.4 1181.16 4
 2 3 -2 30601.5 743.565 1
 2 3 -2 28522.5 725.499 2
 2 -3 -2 32494.3 1254.95 4
 2 3 -2 30662.2 1510.11 4
 -2 3 2 30782.3 1303.84 3
 -2 3 2 30975.2 1114.09 4
 -2 -3 2 32125.5 1522.47 4
 2 3 -1 19062.6 1166.89 4
 2 -3 -1 18955.6 1012.16 4
 -2 3 1 18399.4 917.852 4
 2 3 -1 18651.6 695.221 1
 -2 3 1 18156 1030.52 3
 -2 -3 1 17905.3 1105.08 4
 2 3 -1 18577.9 692.954 2
 -2 -3 0 10405.7 819.184 4
 -2 3 0 11090.7 753.806 4
 2 3 0 10233.2 592.249 1
 2 3 0 10305.1 840.478 4
 -2 3 0 10574.6 806.187 3
 2 -3 0 12126.9 844.909 4
 2 3 0 10558.8 601.57 2
 2 3 1 2352.88 326.338 2
 -2 3 -1 2351.12 407.345 3
 2 3 1 3015.41 368.413 1
 2 -3 1 2460.49 411.113 4
 -2 -3 -1 2508.8 406.257 4
 2 3 1 2256.75 407.441 4
 -2 3 -1 1959.14 340.687 4
 2 -3 2 30037.8 1450.65 4
 2 3 2 32987.3 1263.35 1
 -2 3 -2 33075.6 1403.98 4
 2 3 2 30916.7 1362.8 4
 2 3 2 33217.5 1266.25 2
 2 -3 3 1348.05 326.318 4
 2 3 3 1819.29 344.79 1
 2 3 3 1422.51 314.777 4
 -2 3 -3 1124.54 303.413 4
 2 3 3 2051.11 357.254 2
 2 3 4 305.116 163.975 4
 2 3 4 575.057 239.258 1
 2 3 4 91.6875 189.64 2
 2 -3 4 250.662 207.375 4
 -2 3 -4 220.917 208.207 4
 2 3 5 31761.7 1492.58 1
 2 3 5 31598.6 1281.5 4
 2 -3 5 27183.1 1539.21 4
 -2 3 -5 29297.6 1482.52 4
 2 3 5 31795 1500.08 2
 2 3 6 4403.87 488.4 4
 -2 3 -6 5803.84 699.234 4
 2 3 6 4006.01 569.175 2
 2 3 6 4967.16 645.115 1
 2 -3 6 5225.23 717.15 4
 -2 -3 -7 3749.09 641.469 2
 2 3 7 3039.52 401.308 4
 2 3 7 3428.82 574.637 2
 -2 3 -7 3363.77 559.851 4
 2 3 7 3352.18 333.993 3
 2 3 7 2796.59 520.366 1
 -2 3 -8 15406.5 1022.67 2
 2 3 8 14225.8 572.347 3
 2 3 8 14876.3 1195.38 1
 -2 -3 -8 15065.1 1269.16 2
 -2 3 -8 13574.5 1108.98 4
 -2 3 -8 15080.6 1015.94 1
 2 3 8 13489.2 799.438 4
 2 3 8 14211.9 568.185 3
 2 3 8 14054.4 1154.38 2
 2 3 9 2235.5 176.474 3
 2 3 9 2647.1 573.8 1
 2 3 9 2118.73 170.751 3
 -2 3 -9 2293.81 433.534 1
 -2 -3 -9 1714.65 473.439 2
 2 3 9 1971.78 314.205 4
 -2 3 -9 1791.24 399.755 2
 -2 3 -9 2129.1 460.267 4
 -2 3 -10 23640.1 1363.09 2
 2 3 10 23058.3 1599.86 1
 -2 3 -10 24032.2 1362.75 1
 2 3 10 23797.8 1018.27 4
 -2 -3 -10 26766 1819.33 2
 -2 3 -10 24845.4 1582.36 4
 -2 -3 -11 -31.5026 227.452 2
 -2 3 -11 -195.262 206.497 4
 2 3 11 168.584 310.133 1
 2 3 11 96.4159 106.511 4
 -2 3 -11 -176.551 245.878 1
 -2 3 -11 164.241 242.815 2
 2 3 12 4301.54 421.637 4
 2 3 12 4118.8 814.131 1
 -2 3 -12 3932.97 687.63 4
 -2 3 -12 4211.29 658.393 2
 -2 3 -12 4491.58 697.953 1
 -2 -3 -12 4491.98 810.642 2
 -2 -3 -13 706.457 455.999 2
 -2 3 -13 375.364 240.394 2
 2 3 13 73.9619 259.612 1
 -2 3 -14 724.64 449.474 2
 2 3 14 569.497 371.182 1
 -2 3 -15 2759.7 569.2 3
 -2 3 -15 3670.77 687.977 2
 2 3 15 3609.18 824.245 1
 2 3 16 34645 2470.44 1
 -2 3 -16 33651.8 1913.9 3
 -2 3 -16 31495.3 1985.43 2
 -2 3 -17 5139.83 767.606 3
 -2 4 14 5565.84 1003.71 1
 2 4 -14 6410.04 1055.39 4
 2 4 -13 17240.3 1604.85 4
 -2 4 13 17189.6 1704.79 1
 -2 4 12 9138.71 1218.34 1
 2 4 -12 8049.52 1096.77 4
 -2 4 11 23435.2 1837.58 1
 -2 4 11 22281 1042.33 3
 2 4 -11 19078.6 1641.4 4
 -2 4 10 5741.71 894.038 1
 2 4 -10 6019.69 935.93 4
 -2 4 10 6343.08 599.596 3
 -2 4 9 19611.3 1599.51 1
 -2 4 9 20057 1066.23 3
 2 4 -9 20659.6 1642.04 4
 -2 4 8 2388.44 605.467 1
 -2 4 8 3143.37 459.479 3
 2 4 -8 2114.24 590.014 4
 -2 4 7 110.408 168.539 3
 -2 4 7 206.32 262.444 1
 2 4 -7 82.4088 310.166 4
 -2 4 6 2916.46 463.847 3
 2 4 -6 2968.48 637.151 4
 2 4 -5 38997.1 2065.04 4
 -2 4 5 39359.7 1639.71 3
 2 -4 -5 39787.5 1355.34 4
 -2 4 4 3646.56 619.072 2
 -2 4 4 3576.61 538.567 3
 -2 4 4 3965.79 435.21 4
 2 -4 -4 3696.72 471.271 4
 2 4 -4 3869.98 668.09 4
 -2 4 3 84.7671 194.445 3
 2 4 -3 335.526 245.189 4
 -2 4 3 435.125 290.853 2
 2 -4 -3 225.362 130.615 4
 -2 4 3 163.428 152.144 4
 2 4 -3 219.713 76.5193 1
 -2 4 2 1089.21 321.063 3
 2 4 -2 1261.48 198.039 2
 2 -4 -2 1171.78 317.57 4
 -2 4 2 1631.36 336.104 4
 2 4 -2 950.488 384.799 4
 2 4 -2 1128.08 189.673 1
 -2 4 1 483.89 284.701 3
 2 -4 -1 544.838 245.958 4
 2 4 -1 142.971 196.907 4
 -2 -4 1 302.804 187.016 4
 2 4 -1 354.757 154.666 1
 -2 4 1 211.521 216.772 4
 2 4 -1 726.082 181.892 2
 -2 4 0 524.333 287.629 3
 -2 -4 0 780.554 277.725 4
 2 -4 0 736.715 249.27 4
 2 4 0 1223.96 356.303 4
 2 4 0 1249.81 259.697 1
 2 4 0 811.643 198.348 2
 -2 4 0 1134.23 315.709 4
 2 4 1 30554 1266.18 1
 -2 4 -1 29292.5 1468.31 4
 2 4 1 29209.9 1558.23 4
 2 -4 1 28106.2 1571.88 4
 -2 4 -1 29585.1 1584.94 3
 2 4 1 29809.8 1247.38 2
 2 4 2 55.3274 153.165 1
 -2 4 -2 104.748 226.454 3
 2 4 2 267.3 191.269 2
 2 -4 2 -52.4473 138.33 4
 -2 4 -2 112.213 192.616 4
 2 4 2 195.898 209.262 4
 2 4 3 22324.2 1229.57 1
 2 4 3 18998.9 1202.72 4
 -2 4 -3 21639.1 1357.23 4
 2 4 3 20632.6 1192.47 2
 2 4 4 8552.36 821.594 1
 2 4 4 7456.68 743.52 4
 -2 4 -4 7444.32 829.31 4
 2 4 4 7157.55 754.13 2
 2 4 5 7375.87 801.255 1
 -2 4 -5 6800.57 832.612 4
 2 4 5 7116.86 699.023 4
 2 4 5 7349.45 797.429 2
 2 4 6 17733.6 1285.4 1
 -2 4 -6 16486.2 1293.09 4
 2 4 6 16466.4 1026.47 4
 2 4 6 15994.9 1225.99 2
 2 4 7 6286.81 631.339 4
 -2 4 -7 7563.34 909.558 4
 2 4 7 7376.09 880.6 1
 2 4 7 7193 605.144 3
 2 4 8 260.773 228.287 1
 2 4 8 2.30548 103.431 4
 2 4 8 157.437 143.824 3
 -2 4 -8 -118.005 235.22 4
 -2 4 -9 24888.9 1368.46 2
 2 4 9 23044.6 1061.7 4
 -2 4 -9 22761.3 1640.64 4
 2 4 9 25613.7 1744.24 1
 2 4 9 23456.4 888.863 3
 -2 4 -10 2389.37 460.466 2
 2 4 10 2766.67 628.397 1
 -2 4 -10 2077.39 596.35 4
 2 4 11 1450.67 521.05 1
 -2 4 -11 644.094 389.249 4
 -2 4 -11 2024.45 453.672 2
 2 4 12 1439.92 588.869 1
 -2 4 -12 862.092 328.447 2
 -2 4 -12 1700.68 496.722 4
 2 4 13 3410.04 766.739 1
 -2 4 -14 5378.83 862.674 3
 2 4 14 3554.94 820.294 1
 -2 4 -15 577.504 378.807 3
 -2 5 12 1579.2 616.66 1
 -2 5 11 3488.61 813.445 1
 -2 5 10 2792.81 778.54 1
 2 5 -10 3913.85 860.863 4
 -2 5 9 730.548 439.949 1
 2 5 -9 1571.97 584.725 4
 -2 5 9 1007.42 319.285 3
 -2 5 8 846.244 333.62 3
 2 5 -8 975.29 531.958 4
 -2 5 8 419.471 414.249 1
 -2 5 7 135.473 183.577 3
 -2 5 7 -468.028 375.738 1
 2 5 -7 48.9977 312.815 4
 -2 5 6 177.836 226.205 3
 2 5 -6 388.582 293.697 4
 -2 5 6 268.414 335.814 1
 -2 5 5 4077.26 667.442 3
 2 5 -5 4107.55 819.424 4
 -2 5 5 3310.92 695.31 1
 -2 5 4 2304.99 503.697 3
 -2 5 4 2655.85 414.669 4
 2 5 -4 3012.26 646.06 4
 2 5 -3 9548.15 1114.21 4
 -2 5 3 10679.2 861.011 4
 -2 5 3 8342.24 921.299 3
 -2 5 2 49318.1 1905.02 4
 -2 5 2 48017.9 2209.44 3
 2 5 -2 53488 2506.2 4
 -2 5 1 22408.6 1531.59 3
 2 5 -1 20492.4 934.11 1
 -2 5 1 20642.7 1300.1 4
 2 5 -1 19901.1 1515.61 4
 -2 5 0 43.1595 252.787 3
 2 5 0 307.767 304.151 4
 -2 5 0 -535.566 313.989 4
 2 5 0 7.82203 135.519 1
 2 5 1 436.443 249.395 1
 -2 5 -1 701.764 331.043 3
 2 5 1 336.907 317.087 4
 -2 5 -1 -78.7393 182.305 4
 -2 5 -2 2861.64 621.307 3
 2 5 2 3554.26 610.454 4
 -2 5 -2 2642.39 565.117 4
 2 5 2 3353.07 548.021 1
 -2 5 -3 7964.25 993.194 3
 2 5 3 7272.54 837.815 4
 2 5 3 7759.23 796.549 1
 -2 5 -3 8112.05 935.775 4
 2 5 4 465.775 270.33 4
 -2 5 -4 415.347 312.25 4
 -2 5 -4 896.861 392.135 3
 2 5 4 1051.38 359.538 1
 2 5 5 2787.29 523.151 3
 -2 5 -5 3505.28 711.166 3
 2 5 5 3260.39 544.723 4
 -2 5 -5 3307.12 641.682 4
 2 5 5 3228.81 608.667 1
 2 5 6 7452.35 780.34 3
 -2 5 -6 10082.8 1137.5 4
 2 5 6 9933.61 868.187 4
 2 5 6 9461.79 1037.5 1
 -2 5 -6 9705.72 1123.64 3
 2 5 7 4273.93 772.319 1
 2 5 7 5646.15 619.863 3
 -2 5 -7 5184.37 877.38 3
 -2 5 -7 5535.09 883.016 4
 -2 5 -8 92.1974 221.545 3
 -2 5 -8 11.5761 265.754 4
 2 5 8 189.761 239.215 1
 -2 5 -9 506.281 373.683 3
 2 5 9 768.787 384.842 1
 -2 5 -9 21.2453 322.619 4
 2 5 10 4230.55 836.948 1
 2 5 11 82.5713 373.41 1
 2 5 12 -236.168 325.261 1
 -2 6 8 2099.68 643.949 1
 -2 6 7 1502.29 546.998 1
 -2 6 6 -376.899 435.934 1
 -2 6 6 325.531 307.978 3
 -2 6 5 3176.06 734.517 1
 -2 6 5 2623.43 629.866 3
 2 6 -5 2761.54 758.675 4
 2 6 -4 -448.513 435.112 4
 -2 6 4 745.496 408.523 3
 -2 6 3 -680.198 408.178 3
 2 6 -3 339.652 382.513 4
 2 6 -2 -202.997 455.925 4
 -2 6 2 -78.3316 338.339 3
 -2 6 1 316.646 387.71 3
 2 6 -1 828.393 410.755 4
 -2 6 0 5052.22 876.847 3
 2 6 0 6085.84 912.84 4
 -2 6 0 6153.14 829.574 4
 -2 6 -1 612.794 463.214 3
 2 6 1 862.493 361.105 4
 -2 6 -1 766.178 389.705 4
 -2 6 -2 673.302 344.538 4
 2 6 3 349.784 336.883 3
 -2 6 -3 831.642 433.459 4
 -2 6 -4 3051.61 668.884 4
 2 6 4 3276.14 654.047 3
 -2 6 -5 -159.347 296.753 4
 -3 0 21 11932.4 1373.2 1
 -3 0 20 -45.4242 312.371 1
 -3 0 19 1450.43 519.301 1
 -3 0 18 1006.82 446.24 1
 -3 0 17 272.657 248.236 1
 3 0 -17 123.916 154.588 4
 -3 0 16 -81.6309 204.244 1
 3 0 -16 -77.8958 138.584 4
 3 0 -16 -49.0593 118.683 3
 -3 0 16 289.476 179.251 4
 -3 0 15 8477.92 785.355 4
 3 0 -15 8002.64 694.018 4
 -3 0 15 6526.08 832.204 1
 3 0 -15 7885.96 653.636 3
 3 0 -14 62.8512 122.408 3
 -3 0 14 -64.6283 152.025 4
 -3 0 14 271.354 263.756 1
 3 0 -13 111760 2317.84 3
 -3 0 13 105252 2548.49 4
 -3 0 13 104056 3020.89 1
 -3 0 13 107400 3062.48 2
 3 0 -12 -101.178 109.941 3
 -3 0 12 -46.5235 116.824 4
 -3 0 12 -34.2322 173.574 1
 3 0 -11 71519.7 1757.9 3
 -3 0 11 68523.5 2250.04 1
 3 0 -11 70120.9 1825.79 4
 -3 0 11 73610.8 1964.15 4
 3 0 -10 20.1284 74.93 3
 -3 0 10 -25.6179 127.891 4
 -3 0 10 -260.045 186.198 2
 3 0 -10 -140.101 120.411 4
 3 0 -9 82095 1775.09 3
 3 0 -9 81688.8 1835.53 4
 -3 0 9 77076.8 1832.56 4
 -3 0 8 -280.133 162.495 2
 -3 0 8 42.1502 97.5038 4
 3 0 -8 205.64 104.796 3
 3 0 -8 -173.388 127.928 4
 -3 0 8 64.35 123.866 1
 3 0 -7 27298.5 963.884 3
 -3 0 7 28152.1 996.28 3
 3 0 -7 27182.2 986.698 4
 -3 0 7 28148.9 1017.29 4
 -3 0 7 26550.6 1142.45 2
 -3 0 6 -16.5646 99.5681 2
 3 0 -6 12.0848 84.8673 3
 -3 0 6 7.6362 90.1953 3
 3 0 -6 -2.79426 98.6942 4
 -3 0 6 2.79954 66.4612 4
 3 0 -5 1151.44 194.839 3
 3 0 -5 880.243 187.02 4
 -3 0 5 1141.74 206.022 3
 3 0 -4 54.0356 96.759 3
 3 0 -4 -28.1683 93.5243 4
 3 0 -3 64321.6 1270.02 3
 3 0 -2 -62.1795 76.0227 3
 3 0 -1 6830.76 393.09 3
 3 0 0 -71.2595 71.3427 3
 3 0 1 112511 1543.04 3
 -3 0 -2 -16.145 59.385 3
 3 0 2 -5.60984 49.0664 3
 3 0 3 2085.24 211.918 3
 -3 0 -3 2154.32 220.074 3
 3 0 4 164.303 86.3 3
 -3 0 -4 20.0429 126.877 2
 -3 0 -4 100.042 86.8564 3
 -3 0 -4 -3.97516 106.14 1
 -3 0 -5 242.298 182.63 1
 -3 0 -5 487.382 116.932 3
 -3 0 -5 32.91 178.174 2
 -3 0 -6 66.4027 71.6599 3
 -3 0 -6 -199.181 181.198 2
 -3 0 -6 42.0139 143.355 1
 3 0 7 32116.5 1231.14 4
 -3 0 -7 31244.1 825.172 3
 -3 0 -7 29351.2 1388.71 1
 -3 0 -7 31043.7 1421 2
 -3 0 -8 58.8657 191.076 1
 -3 0 -8 -13.7807 219.843 2
 3 0 8 -55.4795 97.7195 4
 -3 0 -8 35.0875 71.1872 3
 -3 0 -9 4799.33 663.526 2
 3 0 9 5216.04 559.764 4
 -3 0 -9 4811.74 339.174 3
 -3 0 -9 4901.29 649.607 1
 -3 0 -10 1.87517 229.452 2
 -3 0 -10 11.4957 58.2234 3
 -3 0 -10 309.018 200.948 1
 3 0 10 63.8353 133.106 4
 3 0 11 6381.96 676.301 4
 -3 0 -11 5647.11 765.012 2
 -3 0 -11 6246.81 388.257 3
 -3 0 -12 77.6296 223.262 2
 -3 0 -12 68.4262 73.3059 3
 3 0 12 -60.8318 138.956 4
 3 0 13 154249 3580.93 4
 -3 0 -13 158291 4303.01 2
 -3 0 -13 156814 1911.66 3
 -3 0 -14 -99.0918 73.6869 3
 -3 0 -14 19.3102 244.436 2
 -3 0 -15 3856.4 774.282 2
 -3 0 -16 580.839 396.297 2
 -3 0 -17 626.474 470.715 2
 -3 0 -18 50.6824 185.75 2
 -3 1 20 1424.19 594.301 1
 -3 -1 20 1943.91 528.114 1
 -3 -1 19 995.604 379.71 1
 3 1 -19 1045.24 357.789 4
 -3 1 19 1017.69 509.821 1
 3 1 -18 16131.6 1254.64 4
 -3 -1 18 15846.7 1371.33 1
 -3 1 18 17687.1 1632.98 1
 -3 -1 17 7040.04 893.79 1
 -3 1 17 4858.35 861.575 1
 3 1 -17 5909.32 764.632 4
 -3 1 16 10039.9 1168.59 1
 -3 -1 16 10889.1 1047.72 1
 3 1 -16 9824.96 954.814 4
 -3 1 15 -21.1501 70.7697 4
 3 -1 -15 -33.031 51.5537 3
 -3 1 15 127.825 212.53 1
 3 1 -15 127.656 154.755 3
 -3 -1 15 333.266 239.207 2
 3 1 -15 25.1564 208.069 4
 -3 -1 15 119.081 190.79 1
 3 1 -14 55623.8 1943.61 3
 3 1 -14 54743.5 2111.14 4
 -3 -1 14 56578.1 2127 1
 -3 1 14 56312 2511.52 1
 -3 1 14 58902.9 1458.01 4
 -3 -1 14 56251.2 2283.1 4
 3 -1 -14 58378.8 1503.61 3
 -3 -1 14 56035.1 2139.12 2
 -3 1 13 16301 1324.83 1
 3 1 -13 16119.6 1020.61 3
 -3 -1 13 16169.2 1093.5 1
 3 1 -13 16360.9 1124.06 4
 -3 -1 13 17189.9 1227.51 4
 -3 1 13 15272.4 712.67 4
 -3 -1 13 16704 1112.8 2
 3 -1 -13 15800.4 773.927 3
 -3 1 12 5720.93 769.002 1
 3 1 -12 4968.56 558.788 3
 3 -1 -12 5768.43 466.185 3
 -3 -1 12 7341.2 781.327 4
 -3 -1 12 5859.24 635.992 1
 3 1 -12 5189.99 628.059 4
 -3 1 12 6922.1 845.527 2
 -3 -1 12 6063.3 637.218 2
 -3 -1 11 2083.51 422.297 4
 -3 1 11 2005.26 447.014 2
 3 -1 -11 2127.69 288.18 3
 3 -1 -11 1779.27 205.2 4
 3 1 -11 1881.66 351.058 3
 3 1 -11 1613.65 372.808 4
 -3 1 11 2180.85 481.669 1
 -3 1 10 2662.67 327.45 3
 -3 1 10 2435.46 461.515 2
 3 -1 -10 2057.06 204.991 4
 -3 -1 10 2388.2 421.713 4
 3 1 -10 1840.34 326.579 3
 3 1 -10 1748.78 378.82 4
 -3 -1 10 2282.68 349.964 1
 -3 1 10 2673.65 491.411 1
 3 -1 -10 2445.87 295.484 3
 -3 -1 10 2065.45 344.74 2
 3 1 -9 8607.21 668.588 3
 3 -1 -9 9848.44 418.61 4
 -3 -1 9 8989.23 635.704 1
 -3 -1 9 10349.2 825.652 4
 -3 1 9 9456.86 581.931 3
 -3 -1 9 9830.35 656.772 2
 3 -1 -9 9338.98 557.399 3
 -3 -1 8 137.501 110.224 1
 3 -1 -8 -3.8571 47.3485 4
 -3 -1 8 -18.4321 81.6691 2
 -3 1 8 -133.422 106.743 3
 3 -1 -8 96.3207 94.5607 3
 3 1 -8 -10.1375 88.7275 3
 -3 -1 8 -81.0074 145.223 4
 -3 -1 7 1098.56 213.643 1
 -3 1 7 1108.3 206.147 3
 -3 -1 7 926.549 190.684 2
 -3 -1 7 1112.08 282.814 4
 3 -1 -7 1650.76 169.433 4
 3 1 -7 1283.12 264.195 3
 3 -1 -7 1467.3 228.442 3
 3 1 -6 29875.7 1120.59 3
 3 -1 -6 30197.1 690.119 4
 -3 -1 6 28939.3 1231.26 4
 -3 1 6 29430.7 946.251 3
 -3 -1 6 29380 882.851 2
 3 -1 -6 28906.4 930.055 3
 -3 -1 6 30481.7 891.573 1
 3 1 -5 156351 2456.57 3
 -3 -1 5 152880 2727.76 4
 -3 -1 5 154222 1831.76 2
 3 -1 -5 152325 2108.02 3
 -3 1 5 160752 2177.5 3
 3 1 -4 3965.43 391.387 3
 -3 -1 4 4078.52 437.984 4
 3 -1 -4 4367.81 361.926 3
 -3 1 4 4315.92 362.231 3
 3 1 -3 2327.1 293.008 3
 -3 -1 3 2296.28 326.948 4
 3 -1 -3 2239.66 260.818 3
 -3 1 3 2437.24 281.298 3
 3 1 -2 88409.7 1651.08 3
 3 -1 -2 93359.1 1643.54 3
 3 1 -1 257407 2709.83 3
 3 -1 -1 262481 2780.26 3
 3 1 0 159779 2028.67 3
 -3 -1 0 159462 1972.08 1
 3 -1 0 158780 2211.75 3
 -3 -1 -1 233781 2579.05 2
 3 1 1 236487 2324.51 3
 3 -1 1 229301 2692.68 3
 -3 -1 -1 241262 2638.7 1
 3 1 2 1331.64 174.811 3
 3 -1 2 1058.8 213.609 4
 -3 -1 -2 1154.82 220.627 1
 -3 -1 -2 1473.96 259.142 2
 3 -1 2 1229.51 212.732 3
 -3 -1 -3 43520.3 1336.84 1
 3 -1 3 42919.5 1302.7 4
 -3 -1 -3 42613.3 1330.47 2
 3 1 3 42184 883.493 3
 3 1 4 12290.4 442.813 3
 -3 -1 -4 11735 762.438 1
 3 -1 4 12770.7 760.755 4
 -3 1 -4 12281.2 647.832 3
 -3 -1 -4 11573.1 751.471 2
 3 1 4 12709.2 786.148 1
 -3 1 -5 45128.7 1271.17 3
 3 1 5 43529.4 1517.56 2
 -3 -1 -5 43796.6 1561.32 1
 3 1 5 46570.4 1600.7 1
 3 -1 5 48846.8 1555.09 4
 3 1 5 45421.3 770.705 3
 -3 -1 -5 44139 1561.38 2
 -3 -1 -6 18181.4 1086.23 1
 -3 1 -6 18556.3 837.913 3
 3 -1 6 19065.2 1029.41 4
 3 1 6 17144.2 428.08 3
 -3 -1 -6 17769.1 1061.02 2
 -3 1 -7 269.552 214.503 1
 3 1 7 498.171 237.802 1
 -3 1 -7 374.218 154.565 3
 -3 1 -7 163.404 189.203 2
 -3 -1 -7 459.604 233.031 1
 3 -1 7 404.927 191.02 4
 -3 -1 -7 536.119 266.214 2
 -3 1 -8 47021.2 1835.07 2
 3 1 8 50688.4 1944.81 2
 -3 -1 -8 52833.1 2039.41 1
 3 -1 8 46137.1 1765.58 4
 -3 1 -8 49885.2 1879.12 1
 3 1 8 52282.6 2008.28 1
 -3 1 -8 49907.2 1433.86 3
 -3 -1 -8 49723.1 1972.93 2
 3 1 9 12503.8 1017.6 2
 -3 -1 -9 10547.6 982.12 1
 3 -1 9 9961.49 864.947 4
 -3 1 -9 8755.86 839.882 1
 3 1 9 9672.89 912.784 1
 -3 -1 -9 10079.8 960.545 2
 -3 1 -9 9556.66 887.01 2
 -3 -1 -10 59198.1 2406.04 1
 3 1 10 60990.6 1775.63 4
 -3 1 -10 62125 2306.78 1
 3 -1 10 59506.7 2187.07 4
 3 1 10 63100.9 2416.03 1
 -3 1 -10 62415.2 2301.69 2
 3 1 10 60090.1 2336.55 2
 -3 -1 -10 58299 2372.92 2
 -3 -1 -11 -118.129 209.783 2
 -3 1 -11 -424.414 287.926 2
 3 -1 11 540.764 248.909 4
 3 1 11 204.269 211.358 1
 3 1 11 299.448 169.388 4
 -3 1 -11 -141.619 220.077 1
 -3 -1 -12 70.1614 271.195 2
 -3 1 -12 -47.8277 243.864 2
 3 1 12 308.614 185.101 4
 3 1 12 412.388 335.591 1
 -3 -1 -13 5957.26 899.357 2
 3 1 13 6016.13 647.562 4
 -3 1 -13 6127.46 852.324 2
 3 1 13 5273.97 804.416 1
 3 1 14 7735.89 774.641 4
 -3 1 -14 7851.88 1023.21 2
 -3 -1 -14 7673.41 1095.66 2
 -3 1 -14 7512.4 628.696 3
 -3 -1 -15 4539.46 889.804 2
 -3 1 -15 4580.56 831.477 2
 -3 1 -15 5082.42 527.255 3
 -3 -1 -16 1931.98 635.917 2
 -3 1 -16 1700.72 553.288 2
 -3 -1 -17 21009.9 1957.98 2
 -3 1 -17 20811.5 1843.87 2
 -3 1 -18 6216.49 1089.05 2
 -3 1 -19 3552.16 902.124 2
 3 2 -20 10527.4 1197.06 4
 3 2 -19 250.065 238.719 4
 -3 2 18 -110.388 295.836 1
 3 2 -18 298.49 252.675 4
 3 2 -17 8940.71 1066.57 4
 -3 2 17 9259.65 1248.72 1
 -3 2 16 20628.6 1729.47 1
 3 2 -16 20777.9 1542.26 4
 -3 2 15 5327.93 875.1 1
 3 2 -15 6588.85 869.427 4
 3 -2 -14 223.457 111.083 3
 3 2 -14 -81.963 207.428 4
 -3 2 13 489.411 340.742 1
 3 -2 -13 889.983 192.551 3
 -3 2 13 428.469 160.123 3
 3 2 -13 745.793 332.642 4
 -3 2 12 42397.3 1278.2 3
 3 2 -12 43303.6 2033.38 4
 3 -2 -12 44417.8 1275.77 3
 -3 2 12 43694 2248.31 1
 -3 -2 11 26933.3 1626.59 4
 3 2 -11 27259.3 1584.17 4
 3 -2 -11 24953.5 975.723 3
 -3 2 11 24804.5 977.882 3
 -3 2 11 26539.6 1684.55 1
 -3 2 10 5101.81 448.472 3
 -3 2 10 4329.71 681.13 2
 -3 -2 10 5095.09 694.854 4
 3 2 -10 4098.13 615.366 4
 -3 2 10 4155.65 661.225 1
 3 -2 -10 5195.42 452.272 3
 3 -2 -9 591.625 175.206 3
 -3 2 9 746.918 312.877 2
 -3 2 9 895.17 203.132 3
 -3 -2 9 720.309 257.257 4
 3 2 -9 190.279 197.409 4
 -3 -2 8 28509.4 1529.22 4
 3 2 -8 30033.8 1555.22 4
 -3 2 8 28914.7 1597.63 2
 3 -2 -8 30471.7 1092.09 3
 -3 2 8 30159.8 1065.03 3
 3 -2 -7 2942.84 350.499 3
 -3 -2 7 3580.26 530.668 4
 -3 2 7 3161.01 354.506 3
 -3 -2 6 50937.4 1914.18 4
 3 -2 -6 50142 1414.36 3
 -3 2 6 49683.4 1383.22 3
 3 -2 -5 27632 664.716 4
 3 -2 -5 27767.8 1073.45 3
 -3 -2 5 28879.4 1401.88 4
 -3 2 5 27236 1030.95 3
 -3 -2 4 1027.66 285.621 4
 -3 2 4 782.655 200.569 3
 3 -2 -4 1219.38 250.729 3
 3 -2 -4 1167.27 168.105 4
 3 -2 -3 97559.6 1621.37 4
 -3 -2 3 96471.1 2414.14 4
 3 -2 -3 96079.6 2017.62 3
 -3 2 3 99753.5 1990.26 3
 -3 2 2 71820.6 1718.88 3
 -3 -2 2 70849.2 2005.88 4
 3 -2 -2 68779.8 1473.76 4
 3 -2 -1 3883.46 386.982 4
 -3 -2 1 4260.42 292.665 2
 3 2 -1 4051.24 493.838 4
 3 -2 0 5325.57 472.562 4
 3 2 0 4294.28 504.903 4
 -3 -2 0 3850.61 339.118 2
 -3 -2 0 4672.35 367.518 1
 3 2 1 2055.5 274.205 1
 3 2 1 1758.31 328.477 4
 3 -2 1 2130.82 328.338 4
 3 2 1 2145.17 277.564 2
 -3 -2 -1 2629.86 316.476 2
 -3 -2 -1 2542.35 310.453 1
 -3 -2 -2 149177 2507.97 2
 3 2 2 146077 2375.77 2
 3 2 2 148625 2715.92 4
 3 -2 2 146775 2741.87 4
 3 2 2 155001 2442.89 1
 -3 -2 -2 152072 2521.65 1
 3 2 3 172328 2824.35 2
 -3 -2 -3 172036 2946.49 2
 3 2 3 174071 2266.96 3
 -3 -2 -3 180566 2988.13 1
 3 -2 3 179840 3176.41 4
 3 2 3 177377 2937.8 4
 3 2 3 172349 2821.12 1
 3 2 4 12699.6 836.175 2
 3 2 4 12315.4 575.573 3
 3 -2 4 13599.4 923.317 4
 3 2 4 11811 804.955 1
 -3 -2 -4 11680.5 828.728 2
 -3 -2 -4 13507.8 887.286 1
 -3 -2 -5 -61.1179 166.554 2
 -3 -2 -5 251.126 182.529 1
 -3 2 -5 -50.4983 110.145 3
 3 2 5 7.16058 37.9617 3
 3 -2 5 -207.464 165.033 4
 3 2 5 104.386 150.589 2
 3 2 5 190.987 212.102 1
 3 2 6 114563 2795.53 2
 3 2 6 110582 1396.03 3
 3 2 6 113389 2764.51 1
 3 -2 6 114387 2890.82 4
 -3 2 -6 106543 2450.01 3
 -3 -2 -6 110706 2845.08 2
 -3 -2 -6 109325 2836.63 1
 -3 -2 -7 2058.37 444.488 2
 -3 2 -7 2456.25 411.083 3
 -3 -2 -7 2444.08 472.001 1
 3 -2 7 2248.28 457.988 4
 3 2 7 2202.05 158.846 3
 3 2 7 2625.21 483.575 1
 3 2 7 2147.46 423.983 2
 3 2 8 8305.55 862.072 2
 -3 2 -8 7724.53 771.779 2
 3 -2 8 7569.95 816.287 4
 3 2 8 8489.13 860.233 1
 -3 2 -8 9030.89 841.437 1
 -3 2 -8 8309.75 726.345 3
 -3 -2 -8 8209.03 877.083 2
 -3 -2 -8 8304.03 887.011 1
 3 2 9 3504.06 600.225 1
 -3 2 -9 3566.55 559.009 1
 -3 2 -9 4483.67 544.755 3
 3 2 9 3845.72 593.799 2
 -3 2 -9 2904.39 518.678 2
 -3 -2 -9 3310.52 607.88 2
 -3 -2 -10 16426.8 1362.78 2
 -3 2 -10 18555.9 1281.28 1
 -3 2 -10 16511.4 1054.13 3
 3 2 10 16921.8 1314.61 1
 -3 2 -10 17597.4 1237.36 2
 3 2 11 37045.9 2020.68 1
 -3 -2 -11 32288.1 1983.66 2
 -3 2 -11 38007.5 1621.89 3
 -3 2 -11 34453.2 1793.81 1
 -3 2 -11 36120.4 1849.69 2
 3 2 12 4785.48 498.721 4
 -3 2 -12 3709.22 542.498 3
 -3 -2 -12 4390.42 804.964 2
 3 2 12 4907.45 797.9 1
 -3 2 -12 3347.16 624.718 2
 -3 2 -13 3144.92 506.692 3
 -3 -2 -13 4311.92 854.945 2
 -3 2 -13 3423.88 650.288 2
 3 2 13 3032.65 415.015 4
 3 2 13 3439.61 680.414 1
 3 2 14 14032 1418.2 1
 -3 -2 -14 9867.87 1268.32 2
 -3 2 -14 11188.7 938.118 3
 -3 2 -14 11657.9 1176.71 2
 3 2 15 97.8022 256.976 1
 -3 -2 -15 -267.544 336.863 2
 -3 2 -15 502.234 314.213 2
 -3 2 -15 186.104 157.026 3
 -3 -2 -16 8879.54 1330.48 2
 -3 2 -16 9393.26 872.671 3
 3 2 16 9937.46 1276.4 1
 -3 2 -16 10145.2 1235.46 2
 -3 2 -17 3829.86 806.845 2
 -3 2 -18 3058.78 746.846 2
 -3 2 -19 1503.68 557.243 2
 3 3 -17 2542.06 692.797 4
 -3 3 16 1330.5 557.345 1
 3 3 -16 1673.24 551.668 4
 -3 3 15 2648.16 688.017 1
 3 3 -15 2025.44 603.359 4
 -3 3 14 1239.21 423.926 1
 3 3 -14 207.08 280.241 4
 -3 3 13 807.732 391.236 1
 3 3 -13 417.482 267.338 4
 -3 3 13 393.492 167.531 3
 -3 3 12 40580.3 1332.75 3
 3 3 -12 40248.2 2203.84 4
 -3 3 12 38527.2 2264.14 1
 3 3 -11 2389.53 598.734 4
 -3 3 11 2081.46 565.747 1
 -3 3 11 2334.79 346.692 3
 -3 3 10 516.273 199.455 3
 3 3 -10 312.367 248.201 4
 -3 3 10 737.573 382.341 1
 3 3 -9 64285.4 2614.39 4
 -3 3 9 66097.9 1778.82 3
 -3 3 8 17394.5 940.305 3
 3 3 -8 16408.7 1316.04 4
 -3 3 7 4449.78 710.529 2
 3 3 -7 3635.91 623.798 4
 -3 3 7 4287.89 490.015 3
 -3 3 6 4610.4 673.647 2
 3 -3 -6 4520.99 308.771 4
 -3 -3 6 5181.21 701.503 4
 3 3 -6 4743.78 713.499 4
 -3 3 6 4460.76 495.274 3
 3 -3 -5 63626.8 1397.87 4
 3 3 -5 58819.6 2315.64 4
 -3 -3 5 62085.9 2354.53 4
 -3 3 5 62077.5 1810.56 3
 3 -3 -4 26576.2 1011.08 4
 3 3 -4 27119.1 1547.84 4
 -3 3 4 26064.8 1195.9 3
 -3 -3 4 26963.3 1506.93 4
 -3 -3 3 11159.3 956.639 4
 -3 3 3 11121.4 796.555 3
 3 3 -3 11739.8 1004.24 4
 3 -3 -3 11259.9 710.732 4
 -3 3 2 2195.9 379.062 3
 3 3 -2 2469.7 469.363 4
 -3 -3 2 2434.37 449.11 4
 3 -3 -2 2230.37 347.933 4
 3 3 -1 32564.6 870.554 2
 -3 -3 1 34590.5 1590.42 4
 3 3 -1 32695.4 1582.44 4
 3 -3 -1 33579 1362.24 4
 3 3 -1 34962.3 908.536 1
 -3 3 1 34011.3 1436.62 3
 3 3 0 195.522 118 1
 -3 3 0 -83.9903 148.834 3
 3 3 0 -14.0024 226.047 4
 3 -3 0 206.329 151.671 4
 3 3 0 70.367 102.63 2
 -3 3 0 1.07344 119.5 4
 3 3 1 4632.53 592.682 4
 3 3 1 4424.47 437.695 1
 -3 3 -1 4065.1 488.878 4
 -3 3 -1 4460.89 554.464 3
 3 -3 1 3860.77 518.058 4
 3 3 1 4584.13 438.314 2
 -3 3 -2 134.437 178.37 3
 3 3 2 -3.05237 98.2795 1
 3 3 2 29.8235 116.635 2
 3 3 2 -33.0469 146.284 4
 3 -3 2 -168.268 137.901 4
 -3 3 -2 21.7422 150.008 4
 3 3 3 20625.4 1167.7 4
 3 3 3 20321.5 1064.48 1
 -3 -3 -3 19422.3 1103.76 2
 -3 3 -3 19432.7 1178.48 3
 -3 3 -3 21002.3 1191.33 4
 3 -3 3 21422.9 1288.28 4
 3 3 3 20515.3 1079.39 2
 -3 -3 -4 539.374 236.883 2
 3 3 4 342.189 205.225 1
 3 3 4 430.642 231.353 4
 3 3 4 799.687 288.278 2
 3 -3 4 364.397 223.745 4
 -3 3 -4 125.062 132.357 4
 -3 3 -4 308.138 218.445 3
 3 3 5 45828.5 1804.18 1
 3 3 5 41263 1609.67 4
 3 -3 5 47014.4 2046.42 4
 -3 -3 -5 44764.3 1896.98 2
 -3 3 -5 44195.2 1813.31 3
 -3 3 -5 45822.3 1856.92 4
 3 3 5 44202.9 1783.51 2
 3 3 6 306.492 290.459 1
 -3 -3 -6 546.418 292.391 2
 -3 3 -6 286.675 198.099 3
 3 3 6 404.059 221.103 4
 3 3 6 376.437 250.99 2
 3 3 6 251.122 121.512 3
 -3 3 -6 143.379 198.07 4
 3 3 7 2440.83 264.587 3
 -3 3 -7 1336.49 370.507 3
 -3 -3 -7 2092.96 496.62 2
 3 3 7 2147.02 377.644 4
 3 3 7 2633.72 522.685 1
 3 3 7 1680.06 456.053 2
 -3 3 -7 2369.68 480.082 4
 -3 3 -8 375.078 251.261 3
 3 3 8 589.92 124.474 3
 3 3 8 398.393 202.747 4
 3 3 8 433.074 104.772 3
 3 3 8 478.974 287.81 1
 -3 -3 -9 7217.4 948.222 2
 3 3 9 5316.47 580.845 4
 3 3 9 5747.46 212.753 3
 -3 3 -9 6307.38 746.68 1
 3 3 9 4684.82 722.117 1
 -3 3 -9 6214.85 759.38 3
 -3 3 -9 5132.28 687.243 2
 -3 3 -10 21203.9 1388.72 2
 -3 -3 -10 19748.6 1606.08 2
 -3 3 -10 17922.3 1279.99 1
 3 3 10 19001.3 1066.62 4
 -3 3 -10 21042.9 1391.46 3
 3 3 10 22118.1 1589 1
 -3 -3 -11 1929.19 537.357 2
 -3 3 -11 1427.76 421.353 3
 -3 3 -11 1181.22 424.555 2
 3 3 11 2030.83 363.057 4
 3 3 11 1562.73 496.906 1
 -3 -3 -12 1379.84 534.712 2
 -3 3 -12 919.621 365.426 3
 3 3 12 973.225 417.925 1
 3 3 12 1549.56 311.733 4
 -3 3 -12 904.21 368.799 2
 3 3 13 24402.8 1894.65 1
 -3 -3 -13 23098.7 1944.94 2
 -3 3 -13 22836.2 1519.72 3
 -3 3 -13 22346.7 1587.95 2
 -3 -3 -14 4693.71 944.362 2
 -3 3 -14 4016.82 684.56 3
 3 3 14 4419.67 880.859 1
 -3 3 -14 4957.88 802.865 2
 -3 -3 -15 1780.96 576.189 2
 -3 3 -15 4178.57 690.009 3
 -3 3 -15 4071.93 727.567 2
 3 3 15 2487.83 747.548 1
 -3 3 -16 752.176 384.62 3
 -3 3 -16 1116.37 417.345 2
 -3 3 -17 1861.11 571.033 2
 -3 4 14 -18.5403 287.403 1
 3 4 -14 481.659 379.87 4
 -3 4 13 4130.98 864.032 1
 3 4 -13 2606.41 713.231 4
 -3 4 12 358.598 439.571 1
 3 4 -12 -165.748 349.706 4
 -3 4 11 88.4755 122.715 3
 -3 4 11 343.689 327.86 1
 -3 4 10 -248.598 346.985 1
 3 4 -10 -385.484 358.714 4
 -3 4 10 76.4978 137.491 3
 3 4 -9 8956.55 1138.64 4
 -3 4 9 9128.73 1135.66 1
 -3 4 9 10085 809.169 3
 3 4 -8 17664 1520.14 4
 -3 4 8 19153.6 1130.96 3
 3 4 -7 16296.3 1425.64 4
 -3 4 7 16919.1 1084.9 3
 3 -4 -6 6903.35 500.879 4
 3 4 -6 7726.32 993.435 4
 -3 4 6 7691.35 755.956 3
 -3 4 5 386.649 249.108 3
 3 -4 -5 124.709 97.1437 4
 3 4 -5 313.301 305.899 4
 3 4 -4 24268.9 1654.65 4
 3 -4 -4 25863.3 1212.97 4
 -3 4 4 22763.8 1305.95 3
 -3 4 3 1700.89 397.111 3
 3 -4 -3 928.016 261.52 4
 3 4 -3 1403.34 436.984 4
 3 4 -2 19086.4 1417.84 4
 3 -4 -2 17941.8 1141.79 4
 -3 4 2 19784.6 1261.47 3
 3 4 -1 12730.4 615.985 2
 -3 4 1 12773.1 902.797 4
 3 4 -1 11490 1085.6 4
 3 -4 -1 11776.2 958.093 4
 3 4 -1 11871.7 597.516 1
 -3 4 1 11670 998.653 3
 -3 4 0 149.347 224.024 3
 3 -4 0 384.443 189.315 4
 3 4 0 430.175 300.966 4
 3 4 0 325.923 139.413 2
 -3 4 0 251.036 226.29 4
 3 4 0 470.466 203.49 1
 3 -4 1 7805.44 856.418 4
 -3 4 -1 8164.44 784.592 4
 3 4 1 6973.53 820.62 4
 3 4 1 8722.26 671.483 1
 -3 4 -1 6299.48 774.475 3
 3 4 1 7801 644.021 2
 -3 4 -2 1.91524 164.613 3
 3 4 2 -231.282 201.134 1
 3 4 2 377.563 274.197 4
 3 4 2 162.447 142.743 2
 -3 4 -2 -96.5314 198.711 4
 -3 4 -3 1124.62 372.147 3
 3 4 3 1180.66 328.845 1
 3 4 3 1154.13 303.026 2
 3 4 3 641.34 280.394 4
 -3 4 -3 808.241 321.335 4
 -3 4 -4 15120.4 1186.27 4
 3 4 4 16420.4 1121.6 1
 -3 4 -4 15874 1247.83 3
 3 4 4 13690.3 1068.7 4
 3 4 4 15057.6 1074.82 2
 3 4 5 5964.38 692.282 4
 -3 4 -5 5734.79 765.217 3
 3 4 5 5507.62 696.559 1
 3 4 5 6284.49 762.072 2
 -3 4 -5 6193.94 784.839 4
 3 4 6 4331.47 665.344 1
 -3 4 -6 3955.61 674.177 4
 -3 4 -6 3435.29 618.85 3
 3 4 6 3696.85 538.362 4
 -3 4 -7 1666.59 453.768 3
 3 4 7 1509.49 353.598 4
 3 4 7 1648.45 453.607 1
 -3 4 -7 1681.37 478.232 4
 3 4 8 1555.5 459.642 1
 -3 4 -8 1247.96 440.354 3
 3 4 8 1254.99 260.64 3
 3 4 8 1423.03 350.026 4
 -3 4 -8 1657.55 484.442 4
 -3 4 -9 2694.03 598.149 3
 3 4 9 2675.72 629.148 1
 3 4 9 2869.04 452.308 4
 -3 4 -9 2494.54 509.92 2
 -3 4 -10 -124.667 194.715 3
 3 4 10 515.41 311.017 1
 -3 4 -10 602.34 253.675 2
 -3 4 -11 -136.82 254.801 3
 -3 4 -11 315.345 212.031 2
 3 4 11 -148.433 308.199 1
 3 4 12 3042.23 787.977 1
 -3 4 -12 2488.01 583.921 3
 -3 4 -12 3960.29 671.855 2
 -3 4 -13 350.225 315.752 3
 3 4 13 1459.26 598.077 1
 -3 4 -14 2215.36 633.912 3
 -3 5 11 6309.6 1100.59 1
 3 5 -10 20135.4 1842.38 4
 -3 5 10 20862 1853.07 1
 -3 5 9 3440.56 549.152 3
 -3 5 9 2760.28 742.16 1
 3 5 -9 4098.7 894.08 4
 3 5 -8 9346.52 1250.37 4
 -3 5 8 10309.5 1254.88 1
 -3 5 8 9366.83 905.836 3
 -3 5 7 19.0327 209.467 3
 -3 5 7 516.798 369.853 1
 3 5 -7 675.272 386.114 4
 -3 5 6 9.85069 213.642 3
 3 5 -6 434.399 371.172 4
 -3 5 5 577.184 308.834 3
 3 5 -5 533.809 347.314 4
 -3 5 4 1133.9 373.082 3
 3 5 -4 535.111 397.515 4
 -3 5 3 -265.154 321.889 3
 3 5 -3 -278.321 278.236 4
 -3 5 2 14806.1 1261.26 3
 3 5 -2 15563.9 1414.86 4
 -3 5 1 -336.582 303.006 3
 3 5 -1 -5.11107 261.714 4
 -3 5 0 -25.643 243.267 3
 3 5 0 69.0957 292.691 4
 -3 5 -1 7326.26 850.656 4
 3 5 1 7266.89 927.182 4
 -3 5 -1 7903.65 986.795 3
 3 5 1 7737.85 664.837 1
 -3 5 -2 83.9041 317.908 3
 3 5 2 1012.69 377.886 4
 -3 5 -2 656.545 304.598 4
 3 5 2 601.404 223.838 1
 3 5 3 -13.0475 198.095 1
 -3 5 -3 127.139 302.945 3
 3 5 3 460.015 243.48 4
 -3 5 -3 191.744 244.187 4
 3 5 4 22945.6 1416.24 1
 3 5 4 24323.3 1554.11 4
 -3 5 -4 24168.1 1640.66 4
 -3 5 -4 23283.5 1695.61 3
 -3 5 -5 1843.03 523.875 3
 3 5 5 1106.84 378.383 4
 3 5 5 1343.1 433.675 1
 -3 5 -5 1546.08 488.95 4
 -3 5 -6 385.557 303.294 3
 -3 5 -6 584.114 351.006 4
 3 5 6 74.7305 190.794 4
 3 5 6 354.934 290.331 1
 -3 5 -7 2062.32 571.229 3
 3 5 7 2073.95 548.403 1
 3 5 8 12781.8 1289.13 1
 -3 5 -8 9838.8 1188.17 3
 3 5 9 4343.95 802.15 1
 3 5 10 4949.61 902.752 1
 3 5 11 -3.33004 231.717 1
 -3 6 7 3761.19 695.178 3
 -3 6 7 3351.31 776.863 1
 -3 6 6 4593.21 739.989 3
 -3 6 6 3994.48 838.97 1
 -3 6 5 279.553 221.587 3
 -3 6 5 1898.21 605.98 1
 -3 6 4 778.788 354.468 3
 3 6 -4 2792.01 762.582 4
 -3 6 4 2196.63 628.842 1
 -3 6 3 8778.52 1069.46 3
 3 6 -3 9609.85 1245.35 4
 -3 6 2 1257.43 529.849 3
 3 6 -2 1211.56 455.158 4
 -3 6 1 654.826 427.835 3
 3 6 -1 2847.45 727.593 4
 3 6 0 594.704 393.977 4
 3 6 1 2982.99 672.094 4
 -4 0 21 402.75 402.964 1
 -4 0 20 17494 1638.27 1
 -4 0 19 237.434 338.567 1
 -4 0 18 11823.2 1273.42 1
 4 0 -18 11399.4 896.089 4
 4 0 -17 -169.118 202.623 4
 -4 0 17 -155.806 251.335 1
 4 0 -16 4974.42 585.352 4
 4 0 -16 4869.12 547.989 3
 -4 0 16 5268.91 624.075 4
 -4 0 16 6126.38 821.907 1
 4 0 -15 179.07 130.323 3
 -4 0 15 -132.523 144.486 4
 -4 0 15 -28.9545 179.492 1
 4 0 -15 309.631 178.589 4
 -4 0 14 1960.67 431.281 1
 -4 0 14 1545.4 334.724 4
 4 0 -14 1158.64 269.914 3
 4 0 -14 1480.08 333.56 4
 -4 0 13 -263.622 238.356 1
 -4 0 13 57.3885 188.311 2
 4 0 -13 212.726 152.176 3
 -4 0 13 57.4646 170.805 4
 -4 0 12 19367.9 1284.21 1
 -4 0 12 21891.1 1130.91 4
 -4 0 12 22205.4 1353.24 2
 4 0 -12 21699.2 1069.6 3
 -4 0 11 -251.748 172.718 2
 -4 0 11 -160.523 163.978 4
 4 0 -11 -100.74 95.8417 3
 4 0 -11 -161.6 141.304 4
 -4 0 11 -147.296 186.375 1
 4 0 -10 63645.3 1779.3 4
 -4 0 10 67128.1 1840.83 4
 -4 0 10 66274.5 2166.66 2
 4 0 -10 65556.4 1767.22 3
 4 0 -9 9.64826 86.2178 3
 4 0 -9 96.7235 143.503 4
 -4 0 9 -272.917 151.451 4
 -4 0 8 5320.82 495.115 3
 4 0 -8 4867.96 469.336 4
 -4 0 8 5744.63 588.964 2
 4 0 -8 5446.08 493.383 3
 4 0 -7 53.2264 84.9828 4
 4 0 -7 172.649 134.771 3
 -4 0 7 8.97583 119.856 3
 4 0 -6 8613.21 594.92 4
 -4 0 6 8705.51 599.336 3
 4 0 -6 9114.82 595.196 3
 4 0 -5 188.155 137.515 3
 4 0 -5 54.3094 135.251 4
 -4 0 5 104.007 120.029 3
 4 0 -4 470059 4017.01 3
 4 0 -3 17.302 116.387 3
 4 0 -2 18063.3 750.658 3
 4 0 -1 -99.3664 96.7977 3
 4 0 0 6674.83 444.693 3
 4 0 1 88.6117 83.4128 3
 4 0 2 1803.89 237.487 3
 -4 0 -2 1857.72 238.564 3
 4 0 3 54.64 74.25 3
 -4 0 -3 -5.12851 75.6985 3
 4 0 4 302164 2877.1 3
 -4 0 -4 303362 2831.64 3
 4 0 5 54.0904 95.6604 3
 -4 0 -5 145.382 162.813 2
 -4 0 -5 63.6226 81.7185 3
 -4 0 -5 72.2978 157.775 1
 -4 0 -6 27086.8 1350.1 2
 -4 0 -6 30152.3 1424 1
 -4 0 -6 27530.1 870.573 3
 -4 0 -7 -1.74879 70.9695 3
 -4 0 -7 -152.567 165.868 1
 4 0 8 108357 2539.02 4
 -4 0 -8 112392 3026.37 1
 -4 0 -8 106659 1728.39 3
 -4 0 -8 104998 2920.55 2
 -4 0 -9 49.67 203.361 1
 -4 0 -9 29.5573 68.4562 3
 -4 0 -9 64.1175 232.982 2
 4 0 9 -52.3685 126.965 4
 -4 0 -10 41.6216 76.5565 3
 -4 0 -10 -14.4466 196.022 2
 4 0 10 -105.411 159.017 4
 -4 0 -11 -57.6912 82.3785 3
 -4 0 -11 182.336 236.006 2
 4 0 11 -44.5295 153.646 4
 4 0 12 14858.5 1121.41 4
 -4 0 -12 12767 1244.06 2
 -4 0 -12 14894.9 636.628 3
 -4 0 -13 -4.8858 67.0443 3
 -4 0 -13 789.195 370.876 2
 -4 0 -14 173.878 220.353 2
 -4 0 -15 93.1598 302.283 2
 -4 0 -16 -340.023 345.664 2
 -4 0 -17 -282.012 323.426 2
 -4 1 20 1257.38 504.567 1
 -4 -1 20 365.129 316.073 1
 -4 -1 19 -301.341 311.17 1
 4 1 -19 192.56 218.155 4
 -4 1 19 -173.837 221.585 1
 -4 -1 18 4112.29 727.372 1
 4 1 -18 5581.14 774.345 4
 -4 1 17 10979.3 1263.34 1
 4 1 -17 9563.24 975.109 4
 -4 -1 17 8727.14 956.643 1
 -4 -1 16 4046.31 628.165 1
 -4 1 16 4725.78 796.187 1
 4 1 -16 5149.79 712.131 4
 -4 -1 15 2188.65 481.546 1
 -4 1 15 2172.78 543.4 1
 4 -1 -15 2760.66 382.346 3
 -4 -1 15 2617.34 478.801 2
 4 1 -15 2364.44 495.989 4
 4 1 -14 9059.06 820.036 3
 -4 1 14 7531.62 940.043 1
 -4 -1 14 7862.99 859.259 4
 -4 -1 14 7544.56 795.644 1
 4 1 -14 7969.07 832.965 4
 4 -1 -14 7998.27 492.923 4
 4 -1 -14 7473.95 602.226 3
 -4 -1 14 8665.44 852.018 2
 4 1 -13 17935.6 1111.31 3
 -4 -1 13 20236 1214.47 1
 -4 -1 13 18662.3 1286.68 4
 4 -1 -13 19392.3 748.664 4
 4 -1 -13 20531.1 987.224 3
 4 1 -13 19190 1248.24 4
 -4 -1 13 21437.3 1236.85 2
 -4 1 13 19589.3 1456.03 1
 4 1 -12 15416.1 1013.01 3
 -4 1 12 16891.1 911.151 3
 4 1 -12 17871.2 1177.6 4
 4 -1 -12 17616.3 708.328 4
 -4 -1 12 18129 1226.58 4
 -4 -1 12 16058.2 1028.32 2
 4 -1 -12 15960.5 852.917 3
 -4 1 12 14935.7 1220.57 1
 4 1 -11 41180.3 1611.7 3
 -4 1 11 38661.4 1353.19 3
 -4 -1 11 42944.4 1827.88 4
 4 1 -11 41508.6 1753.13 4
 4 -1 -11 40882.1 1043.69 4
 -4 1 11 39301.1 1922.37 2
 -4 1 11 38143.9 1887.34 1
 4 -1 -11 40941.8 1354.59 3
 -4 1 10 1970.58 426.213 2
 -4 -1 10 1356.9 286.011 1
 4 -1 -10 2021.04 301.089 3
 4 -1 -10 1980.31 233.152 4
 -4 -1 10 1081.01 241.635 2
 -4 1 10 1680.73 286.367 3
 -4 -1 10 1557.67 358.474 4
 4 1 -10 1521.91 374.051 4
 4 1 -10 1249.14 295.702 3
 -4 1 9 10691.4 685.933 3
 4 1 -9 11856.7 813.786 3
 4 1 -9 10374.6 843.672 4
 4 -1 -9 9817.67 505.853 4
 -4 -1 9 12313.3 925.814 4
 -4 1 9 11381.2 977.785 2
 -4 -1 9 9975.27 685.213 2
 4 -1 -9 11134 688.422 3
 -4 -1 9 11262.8 725.157 1
 -4 1 8 4842.09 458.396 3
 4 1 -8 4899.89 518.731 3
 -4 -1 8 4755.87 567.33 4
 4 -1 -8 5048.26 360.814 4
 -4 -1 8 4647.9 444.805 2
 4 -1 -8 4770.07 442.779 3
 -4 -1 8 4737.2 444.126 1
 -4 1 7 83402.1 1808.83 3
 4 -1 -7 87366.2 1478.24 4
 -4 -1 7 88391.5 1790.13 2
 -4 -1 7 85000.2 2261.2 4
 4 -1 -7 83631.1 1794.83 3
 -4 -1 6 1558.07 239.227 2
 4 -1 -6 1261.06 230.448 3
 4 -1 -6 1487.93 206.055 4
 -4 -1 6 1431.2 320.805 4
 4 1 -6 1486 285.435 3
 -4 1 6 1009.42 225.421 3
 4 1 -5 9932.03 672.867 3
 4 -1 -5 10442.9 624.941 3
 -4 1 5 10779.9 639.849 3
 4 1 -4 31139.5 1148.81 3
 4 -1 -4 32971.6 1101.37 3
 -4 1 4 31449.3 1075.81 3
 4 1 -3 2930.83 351.92 3
 4 -1 -3 2469.02 309.238 3
 4 -1 -2 76.944 91.4797 3
 4 1 -2 154.701 115.088 3
 4 1 -1 3921.61 371.365 3
 4 -1 -1 3802.37 383.837 3
 4 1 0 12324.8 633.18 3
 -4 -1 0 11123.2 613.038 3
 4 -1 0 12647.1 685.597 3
 4 1 1 7501.34 474.14 3
 -4 -1 -1 7922.33 549.66 2
 -4 -1 -1 7467.62 484.472 3
 -4 -1 -1 7522.07 543.878 1
 4 -1 1 7272.5 531.139 3
 -4 -1 -2 41252.9 1336.6 2
 -4 -1 -2 41618.7 1096.26 3
 -4 -1 -2 42290.1 1358.12 1
 4 -1 2 43687.5 1310.2 3
 4 1 2 43103 1087.63 3
 -4 -1 -3 7823.45 632.307 2
 -4 -1 -3 7284.08 448.815 3
 -4 -1 -3 6813.76 593.181 1
 4 -1 3 7219.85 540.382 3
 -4 1 -3 7533.83 541.851 3
 4 1 3 7090.29 422.708 3
 -4 1 -4 9451.26 609.454 3
 -4 -1 -4 8800.98 467.227 3
 -4 -1 -4 8027.52 681.243 1
 4 -1 4 7909.97 635.015 4
 4 1 4 8449.22 437.986 3
 -4 -1 -4 8327.04 694.845 2
 -4 -1 -5 67761.6 1226.18 3
 4 -1 5 67576.5 1941.43 4
 -4 -1 -5 68496.5 2071.7 1
 -4 1 -5 65162.4 1607.51 3
 4 1 5 67330 1180.55 3
 -4 -1 -5 66317.2 2033.71 2
 -4 -1 -6 25745.3 715.318 3
 -4 -1 -6 26467.7 1362.64 1
 4 -1 6 25836.4 1255.51 4
 4 1 6 26208.4 694.404 3
 -4 -1 -6 24535.8 1314.31 2
 -4 1 -7 22257.1 1298.1 2
 -4 -1 -7 25519.9 659.503 3
 -4 -1 -7 22381.7 1321.28 1
 4 -1 7 24001.6 1274.31 4
 -4 1 -7 21475.5 1283.4 1
 4 1 7 24093.3 630.301 3
 -4 -1 -7 22908.5 1334 2
 -4 -1 -8 3705.1 587.548 2
 -4 1 -8 4847.45 654.61 1
 -4 -1 -8 4576.69 640.705 1
 4 -1 8 3600.62 524.043 4
 -4 1 -8 3973.57 611.576 2
 -4 -1 -9 -474.889 278.591 2
 -4 -1 -9 119.704 226.003 1
 -4 1 -9 118.942 256.391 2
 4 -1 9 -259.696 230.172 4
 -4 1 -9 -62.3438 210.852 1
 -4 -1 -10 -199.902 228.443 2
 -4 1 -10 -211.906 257.072 1
 -4 1 -10 81.8877 275.822 2
 -4 -1 -11 47420.1 2332.48 2
 4 1 11 50163.9 1810.7 4
 -4 1 -11 45730.3 2195.39 2
 -4 1 -12 1635.1 312.765 3
 -4 -1 -12 1216.06 481.877 2
 -4 1 -12 833.321 371.044 2
 4 1 12 1906.94 368.423 4
 -4 1 -13 292.034 172.497 3
 -4 -1 -13 144.784 267.531 2
 -4 1 -13 257.03 298.938 2
 4 1 13 376.009 211.518 4
 -4 1 -14 2829.89 395.268 3
 -4 -1 -14 2669.24 637.844 2
 -4 1 -14 3111.17 710.148 2
 -4 -1 -15 7486.99 1142.83 2
 -4 1 -15 8099.58 1130.93 2
 -4 1 -15 7211.67 627.973 3
 -4 1 -16 -457.372 339.997 2
 -4 -1 -16 427.291 423.887 2
 -4 -1 -17 539.177 524.837 2
 -4 1 -17 678.188 439.945 2
 -4 1 -18 -243.35 505.366 2
 4 2 -20 13223.6 1352.51 4
 4 2 -19 7299.89 975.266 4
 -4 2 18 1464.14 518.196 1
 4 2 -18 1054.52 377.097 4
 -4 2 17 1309.54 475.458 1
 4 2 -17 1465.25 507.151 4
 -4 2 16 -717.388 420.841 1
 4 2 -16 222.423 250.121 4
 -4 2 15 812.203 411.721 1
 4 2 -15 1646.08 444.125 4
 -4 2 14 4278.3 773.515 1
 -4 2 14 4173.32 460.065 3
 4 -2 -14 3801.33 420.032 3
 4 2 -14 3974.58 686.54 4
 -4 2 13 13720.2 827.805 3
 4 2 -13 12504.7 1162.94 4
 4 -2 -13 11850.2 733.007 3
 -4 2 13 13260.3 1307.74 1
 -4 2 12 16881.3 904.642 3
 -4 -2 12 17738.1 921.196 2
 -4 -2 12 18491.3 940.065 1
 4 2 -12 19809.3 1428.7 4
 4 -2 -12 18119.6 908.486 3
 -4 2 12 18300.8 1485.88 1
 -4 2 11 19241.1 958.039 3
 -4 -2 11 19171.6 884.107 2
 4 2 -11 20502.4 1417.94 4
 -4 -2 11 19013.7 873.9 1
 4 -2 -11 17532 906.679 3
 -4 2 11 21331 1549.26 1
 -4 -2 10 2611.51 304.495 2
 4 -2 -10 2251.8 315.479 3
 -4 -2 10 2394.79 293.01 1
 -4 2 10 2232.22 347.613 3
 -4 -2 10 2569.64 524.711 4
 4 2 -10 2929.09 540.701 4
 4 2 -10 2858.99 472.317 3
 -4 -2 9 6452.67 405.995 2
 4 2 -9 6793.22 680.852 3
 -4 -2 9 6016.99 750.412 4
 4 2 -9 5960.56 759.972 4
 -4 -2 9 5622.99 383.237 1
 -4 2 9 6202.58 795.763 2
 4 -2 -9 6151.64 538.27 3
 -4 2 9 6050.56 542.922 3
 -4 2 8 404.12 240.094 2
 4 -2 -8 196.987 135.075 3
 -4 -2 8 89.9271 67.0282 1
 -4 -2 8 29.0783 113.478 4
 4 2 -8 337.921 248.095 4
 -4 2 8 319.055 188.262 3
 -4 -2 8 232.927 91.6686 2
 -4 -2 7 59863.5 780.854 2
 -4 -2 7 66197.4 2297.77 4
 4 -2 -7 63088.3 847.095 4
 4 2 -7 60906 2237.6 4
 4 -2 -7 62420.4 881.246 4
 4 -2 -7 61676.1 1702.56 3
 -4 2 7 63555.4 1695.54 3
 -4 -2 6 9742.41 876.128 4
 4 -2 -6 9537.94 408.933 4
 4 -2 -6 10046.4 694.809 3
 -4 2 6 8944.19 647.24 3
 4 -2 -5 29446.5 814.207 4
 4 -2 -5 26804.8 1136.56 3
 -4 2 5 28977.4 1158.51 3
 -4 -2 5 27335.6 1415.65 4
 -4 -2 4 6215.75 662.451 4
 4 -2 -4 5785.99 398.926 4
 4 -2 -4 6155.18 550.35 3
 -4 2 4 5407.93 506.601 3
 -4 -2 3 40780.6 652.722 1
 4 -2 -3 44361.6 1184.67 4
 -4 -2 3 40620.2 641.413 2
 4 -2 -3 43846.4 1470.46 3
 -4 2 3 41872 1405.14 3
 4 2 -2 21193.3 1016.59 3
 -4 -2 2 23751.4 649.521 1
 4 -2 -2 21464.8 883.918 4
 4 -2 -2 21015.2 1024.55 3
 -4 2 2 23964.4 1066.25 3
 -4 -2 2 21972.1 622.41 2
 4 2 -1 15588.2 849.714 3
 -4 -2 1 17064.8 655.345 1
 4 2 -1 15684.7 1005.71 4
 4 -2 -1 16918.2 829.431 4
 4 -2 -1 17049.3 942.331 3
 -4 -2 1 16693.7 641.311 2
 4 2 0 24699.2 1033.95 3
 -4 -2 0 27857.4 943.097 1
 4 -2 0 26912.8 1110.37 4
 4 2 0 26067.7 1266.47 4
 -4 -2 0 27225.1 932.139 2
 4 2 1 15298.4 792.693 3
 -4 -2 -1 15634.3 790.472 1
 4 2 1 15441.9 973.264 4
 4 -2 1 17494.2 943.619 4
 -4 -2 -1 16851.6 817.573 2
 4 2 2 171972 2532.17 3
 -4 -2 -2 173871 2837.17 1
 4 -2 2 176432 3112.48 4
 4 2 2 175229 3212.13 4
 -4 -2 -2 175976 2858.76 2
 4 2 3 21293.2 856.284 3
 -4 -2 -3 21197.5 1079.13 1
 4 -2 3 22781.5 1176.65 4
 -4 -2 -3 21482.8 1088.6 2
 4 2 4 7846.91 494.222 3
 -4 -2 -4 8655.97 744.714 1
 4 -2 4 8744.1 766.377 4
 -4 2 -4 7886.54 665.397 3
 -4 -2 -4 8839.94 749.799 2
 4 2 5 12060.5 567.003 3
 -4 -2 -5 13831.7 998.457 1
 4 2 5 13532.2 946.469 2
 4 -2 5 13973.9 1008.89 4
 4 2 5 13603.5 962.148 1
 -4 2 -5 11935.1 833.006 3
 -4 -2 -5 12186.8 926.748 2
 -4 -2 -6 42975.6 1842.59 1
 4 2 6 44673 1816.49 2
 4 -2 6 45334.4 1886.5 4
 4 2 6 43192.9 1814.5 1
 -4 2 -6 48096.8 1694.04 3
 -4 -2 -6 45507.4 1892.06 2
 4 2 6 42587.8 964.521 3
 -4 -2 -7 3045.52 530.147 1
 -4 2 -7 2827.79 436.808 3
 4 2 7 3363.93 556.276 1
 -4 -2 -7 2783.37 526.119 2
 4 -2 7 2454.61 472.318 4
 4 2 7 3217.58 536.827 2
 4 2 7 2396.3 201.131 3
 -4 -2 -8 2229.18 482.864 1
 -4 2 -8 2115.7 389.324 3
 4 2 8 2736.65 536.885 1
 -4 -2 -8 2967.9 569.803 2
 4 2 8 1917.73 443.642 2
 -4 2 -9 15827.2 1212.87 2
 -4 2 -9 17251 1275.64 1
 4 2 9 15285.5 1243 1
 -4 2 -9 15434.3 1017.72 3
 -4 -2 -9 16040.9 1326.2 2
 -4 2 -10 264.188 174.548 3
 -4 -2 -10 616.226 346.142 2
 -4 2 -10 362.462 304.755 2
 4 2 10 862.062 349.94 1
 -4 2 -11 647.769 262.98 3
 -4 -2 -11 189.263 308.313 2
 4 2 11 207.65 288.577 1
 -4 2 -12 -196.391 189.925 3
 4 2 12 -68.5244 277.904 1
 -4 2 -12 101.433 272.816 2
 -4 -2 -12 174.162 229.249 2
 4 2 13 12256 921.374 4
 4 2 13 14505.7 1424.96 1
 -4 -2 -13 12841.7 1419.61 2
 -4 2 -13 11174.6 932.537 3
 -4 2 -13 13110.1 1291.3 2
 -4 2 -14 8371.37 827.847 3
 -4 2 -14 9677.99 1143.56 2
 -4 -2 -15 8450.74 1216.24 2
 -4 2 -15 7255.87 1042.96 2
 -4 2 -15 8383.77 804.711 3
 -4 -2 -16 4074.79 959.148 2
 -4 2 -16 3789.78 857.349 2
 -4 2 -17 6073.84 1014.06 2
 -4 2 -18 467.067 418.592 2
 4 3 -17 72.8227 279.958 4
 -4 3 16 20703.1 1890.71 1
 4 3 -16 20626.1 1723.27 4
 -4 3 15 5407.3 1029.9 1
 4 3 -15 6319.67 999.599 4
 -4 3 14 3052.3 729.512 1
 -4 3 14 2536.72 369.584 3
 4 3 -14 3012 648.061 4
 -4 3 13 953.456 263.29 3
 4 3 -13 374.3 350.746 4
 -4 3 13 1207.8 476.669 1
 -4 3 12 488.404 194.681 3
 4 3 -12 -164.762 316.737 4
 -4 3 12 -390.666 375.79 1
 4 3 -11 41707.1 2245.9 4
 -4 3 11 41680.9 2347.01 1
 -4 3 11 41300.9 1507.3 3
 4 3 -10 214.779 267.941 4
 -4 3 10 152.442 166.788 3
 4 3 -9 4630.31 762.44 4
 -4 3 9 4809.35 530.364 3
 4 3 -8 18882.4 1442.83 4
 -4 3 8 19856.3 1061.27 3
 4 -3 -7 4656.9 260.21 4
 4 3 -7 4884.91 750.165 4
 -4 3 7 5042.65 556.443 3
 4 -3 -6 9329.44 508.263 4
 4 3 -6 8884.26 970.567 4
 -4 3 6 8905.27 731.828 3
 -4 -3 5 7170.26 835.202 4
 4 -3 -5 8085.03 543.826 4
 4 3 -5 7136.9 860.207 4
 -4 3 5 7629.02 685.695 3
 4 3 -4 14609.8 1181.92 4
 -4 -3 4 14552.1 1147.1 4
 4 -3 -4 14585.8 784.376 4
 -4 3 4 15762.6 983.448 3
 -4 3 3 852.665 281.766 3
 4 -3 -3 867.894 233.927 4
 4 3 -3 1290.84 391.837 4
 -4 -3 3 831.377 344.371 4
 4 3 -2 43747.8 1947.9 4
 4 -3 -2 42522.4 1501.76 4
 -4 3 2 44429.6 1686.25 3
 4 -3 -1 7052.69 648.566 4
 -4 3 1 7732.54 728.248 3
 4 3 -1 8682.3 877.805 4
 4 3 0 8313.47 840.947 4
 4 -3 0 8448.85 741.103 4
 -4 3 0 8332.17 749.379 3
 -4 -3 -1 1734.07 314.09 2
 -4 3 -1 1505.27 358.356 3
 4 3 1 2306.1 470.162 4
 4 -3 1 2174.65 379.933 4
 4 -3 2 74653.6 2371.38 4
 4 3 2 74771.6 2397.01 4
 4 3 2 76346.1 1973.27 1
 -4 -3 -2 75392.1 2069.78 2
 -4 3 -2 69334.5 2215.61 3
 4 3 3 19632.9 1076.26 2
 4 3 3 21371.1 1026.85 3
 4 3 3 18996.8 1210.53 4
 4 -3 3 20459 1290.78 4
 4 3 3 19360.7 1076.7 1
 -4 -3 -3 19857.8 1152.46 2
 -4 3 -3 19501.8 1199.75 3
 4 3 4 1877.6 396.987 1
 -4 3 -4 2263.18 442.199 3
 -4 -3 -4 1932.56 405.331 2
 4 3 4 2591.63 467.953 4
 4 3 4 2715.92 350.18 3
 4 -3 4 2363.33 466.834 4
 4 3 4 2385.6 435.659 2
 -4 3 -5 508.354 247.006 3
 -4 -3 -5 437.693 240.378 2
 4 3 5 141.655 222.632 4
 4 3 5 192.43 118.511 3
 4 3 5 166.653 208.608 1
 4 3 5 248.319 250.16 2
 4 3 6 3647.81 377.172 3
 -4 3 -6 3559.46 550.861 3
 -4 -3 -6 2754.08 561.463 2
 4 3 6 3654.78 534.313 4
 4 3 6 2601.98 516.034 1
 4 3 6 3199.47 562.493 2
 4 3 7 12808.2 618.776 3
 4 3 7 13913.3 1147.97 2
 4 3 7 12779.4 975.531 4
 4 3 7 14087.5 1163.45 1
 -4 -3 -7 13685.9 1194.52 2
 -4 3 -7 13074.7 1056.14 3
 -4 3 -8 763.712 348.316 3
 -4 -3 -8 774.599 355.954 2
 4 3 8 690.285 129.014 3
 4 3 8 413.422 235.059 4
 4 3 8 1345.43 430.805 1
 -4 3 -9 286.466 229.92 3
 -4 -3 -9 171.731 258.894 2
 4 3 9 364.861 220.837 4
 4 3 9 -341.975 312.466 1
 -4 3 -10 4922.46 707.942 3
 4 3 10 4914.31 816.059 1
 -4 -3 -10 6569.41 951.777 2
 4 3 10 4467.86 605.558 4
 -4 3 -10 4887.37 754.388 2
 4 3 11 1945.78 421.555 4
 -4 -3 -11 1548.7 508.127 2
 -4 3 -11 2050.87 442.287 3
 4 3 11 1604.79 484.675 1
 -4 3 -11 1736.56 495.044 2
 -4 -3 -12 8078.45 1152.54 2
 4 3 12 8232.79 812.867 4
 -4 3 -12 8777.37 941.988 3
 4 3 12 8204.88 1128.92 1
 -4 3 -12 9501.4 1069.79 2
 -4 -3 -13 61.4121 242.008 2
 -4 3 -13 -54.2691 216.231 3
 4 3 13 298.363 423.742 1
 -4 3 -13 205.29 259.306 2
 4 3 14 4155.98 875.795 1
 -4 -3 -14 5811.56 1053.72 2
 -4 3 -14 5506.24 768.483 3
 -4 3 -14 5089.08 827.932 2
 -4 3 -15 91.6737 191.539 3
 -4 3 -15 -385.778 370.44 2
 4 3 15 44.9479 412.093 1
 -4 3 -16 3828.98 643.756 3
 -4 3 -16 4724.15 855.293 2
 -4 4 14 5485.88 1021.95 1
 4 4 -14 7784.52 1150.62 4
 4 4 -13 1629.33 538.997 4
 -4 4 13 2396.72 700.426 1
 -4 4 12 175.695 187.761 3
 4 4 -12 -376.671 344.975 4
 -4 4 12 -688.732 436.804 1
 -4 4 11 3232.94 486.733 3
 4 4 -11 4270.29 843.583 4
 -4 4 11 3320.12 769.277 1
 -4 4 10 1401.33 332.264 3
 4 4 -10 1197.42 504.847 4
 -4 4 10 1551.62 519.855 1
 4 4 -9 8260.15 1109.6 4
 -4 4 9 7201.7 725.967 3
 4 4 -8 33057.2 2114.65 4
 -4 4 8 30152.1 1499.86 3
 -4 4 7 1451.36 394.326 3
 4 4 -7 1697.49 557.494 4
 4 -4 -6 335.253 135.504 4
 4 4 -6 420.788 391.51 4
 -4 4 6 151.636 206.53 3
 4 4 -5 5619.91 863.011 4
 -4 4 5 5155.8 661.571 3
 4 -4 -5 5627.76 548.619 4
 4 -4 -4 6336.12 626.9 4
 4 4 -4 5568.75 849.311 4
 -4 4 4 6359.17 744.21 3
 -4 4 3 3361.29 544.046 3
 4 -4 -3 3365.08 484.005 4
 4 4 -3 3890.23 710.267 4
 -4 4 2 321.011 262.202 3
 4 4 -2 233.12 278.544 4
 4 -4 -2 24.1187 97.2637 4
 4 -4 -1 80611 2557.7 4
 4 4 -1 84007 2987.14 4
 -4 4 1 83438.8 2672.08 3
 4 4 0 54627.1 2380.13 4
 4 -4 0 47741.4 2049.59 4
 -4 4 0 50774.5 2117.68 3
 -4 4 -1 4504.11 658.777 3
 4 4 1 5114.29 745.167 4
 4 4 2 719.96 318.28 4
 -4 4 -2 421.082 317.045 3
 4 4 2 259.11 189.574 2
 4 4 2 790.096 266.988 1
 4 4 3 7804.01 749.697 2
 4 4 3 8544.53 909.537 4
 4 4 3 8466.37 779.545 1
 -4 4 -3 7945.95 901.003 3
 4 4 4 11617.5 960.787 2
 4 4 4 10673.1 1006.22 4
 4 4 4 10891.2 936.965 1
 -4 4 -4 10697.7 1048.96 3
 4 4 5 8589.24 880.916 2
 4 4 5 8593.44 711.183 3
 4 4 5 9448.01 927.887 4
 4 4 5 8662.4 882.492 1
 -4 4 -5 10864 1042.51 3
 -4 4 -6 352.636 255.642 3
 4 4 6 -343.593 310.76 1
 4 4 6 -196.214 240.299 4
 4 4 6 27.8061 53.233 3
 -4 4 -7 4660.61 719.296 3
 4 4 7 5224.26 759.383 1
 4 4 7 3617.72 603.179 4
 4 4 8 8756.42 874.627 4
 4 4 8 7364.1 940.444 1
 -4 4 -8 8592.73 995.808 3
 -4 4 -9 7031.3 924.438 3
 4 4 9 7078.26 765.094 4
 4 4 9 8496.97 1048.9 1
 -4 4 -10 1067.03 398.814 3
 4 4 10 890.198 413.81 1
 -4 4 -10 765.699 380.888 2
 4 4 11 748.974 424.67 1
 -4 4 -11 1063.88 449.054 3
 -4 4 -11 671.835 331.958 2
 -4 4 -12 2141.23 553.017 3
 4 4 12 2906.22 694.695 1
 -4 4 -12 3301.66 677.297 2
 -4 4 -13 2575.03 661.171 3
 4 4 13 3888.5 900.929 1
 -4 5 11 1864.86 692.826 1
 -4 5 10 1864.8 411.795 3
 -4 5 10 1980.8 709.061 1
 -4 5 9 257.878 257.245 3
 4 5 -9 -405.702 486.675 4
 -4 5 9 -345.416 388.215 1
 -4 5 8 2249.71 510.772 3
 4 5 -8 1973.68 612.812 4
 4 5 -7 8990.28 1217.01 4
 -4 5 7 7770.3 887.278 3
 -4 5 6 195.321 232.689 3
 4 5 -6 125.888 398.77 4
 -4 5 5 -77.361 254.152 3
 4 5 -5 517.677 429.475 4
 4 5 -4 15983.7 1541.73 4
 -4 5 4 15659.7 1286.29 3
 4 5 -3 15657.3 1503.32 4
 -4 5 3 14346.8 1238.93 3
 -4 5 2 2501.17 588.142 3
 4 5 -2 3559.87 710.796 4
 4 5 -1 8281.53 1080.66 4
 -4 5 1 9010.09 1013.27 3
 -4 5 0 55.3777 283.151 3
 4 5 0 48.3809 327.889 4
 -4 5 -1 5566.8 834.831 3
 4 5 1 5278.98 841.925 4
 -4 5 -2 3225.14 668.366 3
 4 5 2 3292.74 697.424 4
 -4 5 -3 -2.6075 294.43 3
 4 5 3 354.425 237.932 1
 4 5 3 242.643 308.063 4
 -4 5 -4 -66.9855 264.704 3
 4 5 4 -46.1751 142.952 1
 4 5 4 142.475 257.415 4
 -4 5 -5 -386.313 301.461 3
 4 5 5 -74.4778 238.053 1
 4 5 5 -224.809 198.265 4
 -4 5 -6 1299.68 448.317 3
 4 5 6 1313.8 469.513 4
 4 5 6 890.573 403.676 1
 -4 5 -7 8970.27 1129.26 3
 4 5 7 8596.79 1032.47 1
 4 5 8 428.48 354.306 1
 4 5 9 -304.639 357.449 1
 4 5 10 2796.62 772.834 1
 4 5 11 8063.14 1209.83 1
 -4 6 7 -235.647 419.749 1
 -4 6 6 -142.2 299.54 3
 -4 6 6 -567.487 397.551 1
 -4 6 5 88.8801 277.352 3
 -4 6 4 24.8645 227.876 3
 4 6 -3 1090.91 581.186 4
 4 6 -2 2635.61 747.013 4
 4 6 -1 1571.67 535.233 4
 4 6 0 3221.66 777.015 4
 4 6 1 116.976 249.87 4
 -5 0 21 20010.7 1795.27 1
 -5 0 20 190.205 290.012 1
 -5 0 19 552.223 301.085 1
 -5 0 18 -588.091 329.536 1
 -5 0 17 32586.8 2006.36 1
 5 0 -17 33191.1 1543.67 4
 -5 0 16 -664.472 343.574 1
 5 0 -16 -256.427 174.221 4
 -5 0 15 16160.7 1322.75 1
 5 0 -15 16007.5 1046.39 4
 5 0 -15 17433.9 1089.11 3
 -5 0 14 -264.245 212.097 1
 5 0 -14 91.1046 109.342 3
 5 0 -14 8.3391 146.357 4
 -5 0 13 149748 3717.06 2
 5 0 -13 141375 2956.68 3
 -5 0 13 147523 3710.69 1
 5 0 -12 124.629 132.695 3
 -5 0 12 -35.0776 211.56 1
 -5 0 12 14.9372 216.04 2
 -5 0 11 68502 2371.1 2
 -5 0 11 64646.2 2279.92 1
 5 0 -11 63682 1908.08 3
 -5 0 10 69.6111 164.581 2
 5 0 -10 94.9821 86.1902 3
 5 0 -9 13.4263 106.817 3
 5 0 -9 10.2589 115.979 4
 -5 0 9 114.041 146.782 3
 5 0 -8 3.20154 74.0388 3
 5 0 -8 -94.8958 129.907 4
 -5 0 8 -15.6022 113.863 3
 -5 0 7 4055.49 464.717 3
 5 0 -7 4065.41 454.823 4
 5 0 -7 4260.93 465.402 3
 -5 0 6 18.1335 108.085 3
 5 0 -6 111.858 130.326 4
 5 0 -6 0.97268 100.171 3
 5 0 -5 8861.31 654.936 4
 5 0 -5 8184.88 604.14 3
 5 0 -4 31.0131 94.5086 3
 5 0 -3 37797.5 1229.83 3
 5 0 -2 -113.581 111.006 3
 5 0 -1 60909.9 1511.95 3
 5 0 0 -46.8329 97.1193 3
 5 0 1 25711.4 956.555 3
 -5 0 -1 23395.4 922.05 3
 -5 0 -2 -16.3469 101.813 3
 5 0 2 -138.533 94.3083 3
 5 0 3 1097.2 210.106 3
 -5 0 -3 988.904 208.35 3
 5 0 4 -11.0758 84.7716 3
 -5 0 -4 7.20992 99.0918 3
 -5 0 -5 240.616 198.048 1
 5 0 5 251.784 119.361 3
 -5 0 -5 234.608 136.549 3
 -5 0 -6 -185.191 212.411 1
 5 0 6 -26.7105 97.5762 3
 -5 0 -6 17.0803 65.0332 3
 -5 0 -6 -89.3136 185.496 2
 -5 0 -7 130842 3305.63 2
 -5 0 -7 132347 3321.39 1
 -5 0 -7 133978 2118.04 3
 -5 0 -8 18.413 70.3552 3
 -5 0 -8 -413.671 268.587 1
 -5 0 -8 -56.1939 241.356 2
 5 0 9 5422.21 629.653 4
 -5 0 -9 5533.24 764.414 2
 -5 0 -9 4548.71 398.567 3
 -5 0 -10 6.29263 87.8989 3
 -5 0 -10 -97.9031 262.504 2
 5 0 10 -38.7268 128.271 4
 -5 0 -11 58900 2613.76 2
 -5 0 -11 62379.1 1417.04 3
 -5 0 -12 13.9894 61.3316 3
 -5 0 -12 -179.203 273.609 2
 -5 0 -13 1190.99 204.359 3
 -5 0 -13 1887.79 574.719 2
 -5 0 -14 -34.753 227.888 2
 -5 0 -15 6310.98 1032.56 2
 -5 0 -16 1173.98 588.256 2
 -5 1 20 12631.5 1503.71 1
 -5 1 19 2552.17 694.377 1
 5 1 -19 3183.77 599.07 4
 -5 -1 19 3027 632.412 1
 -5 1 18 5821.4 972.173 1
 -5 -1 18 5718.44 801.315 1
 5 1 -18 5534.34 767.392 4
 -5 1 17 10877.6 1248.2 1
 -5 -1 17 9791.11 1023.02 1
 5 1 -17 10593.2 1047.39 4
 -5 -1 16 1683.01 419.64 1
 -5 1 16 1396.96 459.108 1
 5 1 -16 1476.92 413.278 4
 -5 1 15 26722 1863.7 1
 5 1 -15 22923 1464.81 4
 -5 -1 15 25679.4 1499.82 1
 5 -1 -15 25146.4 935.531 4
 5 -1 -15 22585.6 1152.15 3
 -5 -1 15 23181.6 1430.68 2
 -5 -1 14 15155.3 1098.75 1
 5 1 -14 12554.1 1068.09 4
 5 -1 -14 12304.2 659.577 4
 -5 -1 14 11896.7 1073.9 4
 5 -1 -14 11793.8 826.273 3
 -5 -1 14 12003.3 986.849 2
 -5 1 14 11654.6 1186.75 1
 5 -1 -13 39.8418 122.473 3
 -5 -1 13 -226.604 168.833 2
 -5 -1 13 -40.7167 132.625 1
 -5 -1 13 237.801 201.044 4
 5 -1 -13 49.5908 108.159 4
 5 1 -13 330.016 205.134 4
 5 1 -12 11634.5 928.572 3
 -5 1 12 10518.2 788.663 3
 5 1 -12 9696.44 912.195 4
 5 -1 -12 10128.4 607.805 4
 -5 -1 12 10489 946.728 4
 -5 1 12 10100.7 1049.55 1
 -5 -1 12 10416.4 841.275 2
 5 -1 -12 10171.6 749.128 3
 5 1 -11 4646.2 575.674 3
 -5 1 11 4546.25 523.817 3
 -5 1 11 4733.41 704.069 2
 5 1 -11 5135.76 672.776 4
 5 -1 -11 5389.49 444.528 4
 -5 -1 11 6036.41 723.39 4
 5 -1 -11 4684.98 505.047 3
 5 1 -10 48859.4 1773.39 3
 -5 1 10 48314.6 1608.68 3
 5 1 -10 47926.1 1918.06 4
 5 -1 -10 52126.1 1344.69 4
 -5 1 10 49422.6 2145.15 2
 -5 -1 10 48367.3 1925.21 4
 -5 -1 10 51716.8 1695.43 2
 5 -1 -10 47132.2 1560.64 3
 -5 -1 10 48597 1645.33 1
 -5 1 9 5264.79 527.896 3
 5 1 -9 5872.89 599.92 3
 5 -1 -9 4870.18 415.185 4
 5 1 -9 4865.46 609.015 4
 -5 -1 9 5853.15 660.529 4
 -5 -1 9 6105.84 572.756 2
 -5 -1 9 4531.01 488.045 1
 5 -1 -9 6331.71 567.066 3
 -5 1 8 57951.6 1700.04 3
 5 1 -8 59905.6 1863.74 3
 5 1 -8 56540.5 1992.08 4
 -5 -1 8 59715.2 1682.49 2
 5 -1 -8 59956.3 1448.2 4
 5 -1 -8 59093.3 1687.66 3
 -5 1 7 33798.9 1277.37 3
 5 1 -7 33258.9 1360.78 3
 5 -1 -7 33306.8 1083.24 4
 5 -1 -7 35460.3 1296.67 3
 5 1 -6 59079.6 1761.08 3
 5 -1 -6 56752.5 1619.51 3
 -5 1 6 58792.8 1654.89 3
 5 1 -5 14652.2 856.605 3
 5 -1 -5 15353.6 834.123 3
 -5 1 5 15011.6 836.312 3
 5 1 -4 59347.5 1689.34 3
 5 -1 -4 60374.1 1632.21 3
 -5 1 4 59726 1635.3 3
 5 1 -3 35190.7 1260.33 3
 5 -1 -3 33467.7 1221.26 3
 5 1 -2 54769.7 1534.45 3
 5 -1 -2 53783.2 1528.81 3
 5 1 -1 126876 2258.09 3
 5 -1 -1 122252 2309.45 3
 -5 -1 0 20412.4 909.909 3
 5 -1 0 19328.2 921.888 3
 5 1 0 18279.4 836.561 3
 -5 -1 -1 12805.6 702.06 3
 5 -1 1 12103.2 737.702 3
 5 1 1 11753.3 653.85 3
 -5 -1 -2 2490.08 308.279 3
 5 -1 2 2088.27 320.19 3
 -5 -1 -2 2686.14 404.953 1
 -5 -1 -2 2645.44 389.786 2
 5 1 2 2258.55 283.194 3
 -5 -1 -3 6810.96 641.541 2
 -5 -1 -3 7440.74 507.364 3
 -5 -1 -3 6274.6 605.126 1
 5 -1 3 7901.73 620.69 3
 5 1 3 7214 487.366 3
 -5 -1 -4 40030.4 1607.04 2
 -5 -1 -4 40715.1 1150.69 3
 -5 -1 -4 39559.4 1595.11 1
 5 -1 4 41670.8 1413.46 3
 5 1 4 41611.9 1122.72 3
 -5 -1 -5 41493.1 1114.43 3
 -5 -1 -5 40663.6 1697.66 1
 5 -1 5 40597.3 1592.64 4
 5 1 5 40072.5 1061.3 3
 -5 -1 -5 36547.6 1617.57 2
 -5 -1 -6 2039.54 247.804 3
 -5 -1 -6 1327.87 363.802 1
 -5 -1 -6 1542.98 388.924 2
 5 -1 6 1553.35 327.486 4
 5 1 6 1986.56 234.043 3
 -5 -1 -7 44881 1068.48 3
 -5 -1 -7 40454.4 1866.1 1
 5 -1 7 44616.9 1809.52 4
 -5 1 -7 43718 1953.76 1
 5 1 7 43108.1 1017.7 3
 -5 -1 -7 41383.1 1892.12 2
 5 1 8 1391.33 182.983 3
 -5 1 -8 961.228 380.253 1
 -5 -1 -8 643.531 304.068 2
 5 -1 8 1604.99 366.097 4
 -5 -1 -8 1336.64 377.046 1
 -5 1 -8 1317.68 441.016 2
 -5 -1 -8 1129.92 172.766 3
 -5 1 -9 19095.6 1386.08 2
 -5 -1 -9 19459.9 609.106 3
 -5 1 -9 20273.2 1013.41 3
 -5 -1 -9 20630 1449.51 2
 -5 -1 -10 4082.13 685.775 2
 -5 1 -10 4278.79 704.942 2
 -5 1 -10 4013.35 472.17 3
 -5 1 -11 89.235 116.529 3
 -5 -1 -11 401.741 312.343 2
 -5 1 -11 54.1678 257.361 2
 -5 1 -12 17546.3 974.684 3
 -5 -1 -12 17047.1 1526.63 2
 -5 1 -12 16661.3 1461.25 2
 -5 -1 -13 16006.8 1537.13 2
 -5 1 -13 16099.1 943.652 3
 -5 1 -13 15414.5 1455.43 2
 -5 -1 -14 57543.3 3019.27 2
 -5 1 -14 55996 1760.36 3
 -5 1 -14 59230.4 2911.05 2
 -5 -1 -15 10021.5 1319.95 2
 -5 1 -15 11087.2 1327.24 2
 -5 -1 -16 698.453 499.612 2
 -5 1 -16 175.997 382.671 2
 -5 1 -17 883.794 627.785 2
 5 2 -20 1798.93 559.109 4
 5 2 -19 693.457 372.954 4
 -5 2 18 1858.82 625.233 1
 5 2 -18 3233.75 668.616 4
 -5 2 17 3458.6 819.629 1
 5 2 -17 3458.02 678.854 4
 -5 2 16 16510.8 1604.6 1
 -5 -2 16 13372.1 1011.14 1
 5 2 -16 13297.6 1277.77 4
 5 2 -15 1229.75 403.747 4
 -5 2 15 1500.52 335.15 3
 -5 -2 15 1752.2 340.075 1
 -5 2 15 861.482 349.426 1
 5 -2 -14 830.116 217.715 3
 -5 2 14 683.354 216.711 3
 5 2 -14 841.94 402.671 4
 -5 2 14 1109.12 441.43 1
 -5 -2 13 2671.88 372.713 1
 5 -2 -13 2277.69 367.068 3
 -5 2 13 2105.19 370.124 3
 5 2 -13 3507.61 669.378 4
 -5 -2 13 2845.63 396.391 2
 -5 2 13 3208.45 664.905 1
 -5 2 12 6315.81 618.396 3
 -5 -2 12 5235.34 490.672 1
 5 2 -12 5432.44 786.478 4
 5 -2 -12 5222.29 534.41 3
 -5 -2 12 6611.57 553.495 2
 -5 2 11 35081.9 1414.52 3
 5 2 -11 37463.2 1978.23 4
 -5 -2 11 36235 1179.26 1
 5 -2 -11 36461 1407.43 3
 -5 -2 11 37270.7 1193.68 2
 -5 2 10 32338.6 1341.79 3
 -5 -2 10 32359.6 1008.69 1
 5 2 -10 30699.2 1752.77 4
 5 -2 -10 30554.3 1294.06 3
 -5 -2 10 32235.4 1001.14 2
 5 2 -9 20037.7 1241.13 3
 -5 -2 9 20699.7 1396.51 4
 5 -2 -9 18241.4 469.286 4
 5 2 -9 19448.9 1370.1 4
 5 -2 -9 17919.2 422.321 4
 -5 -2 9 19473.4 706.643 1
 5 -2 -9 19867.7 1036.28 3
 -5 -2 9 19356.4 695.946 2
 -5 2 9 18846.8 1021.48 3
 5 2 -8 44563.2 1798.67 3
 -5 -2 8 46091.2 955.855 1
 5 -2 -8 44904 947.761 4
 5 2 -8 41996.9 1964.11 4
 -5 -2 8 48405.1 2087.44 4
 5 -2 -8 44498.6 850.229 4
 5 -2 -8 45205.1 1559.66 3
 -5 -2 8 46244.8 946.609 2
 -5 2 8 44933.6 1549.81 3
 -5 -2 7 16909.3 513.15 1
 5 2 -7 17239.7 1099.9 3
 -5 -2 7 17803.8 1240.34 4
 5 2 -7 15977.2 1189.88 4
 5 -2 -7 16484.2 594.58 4
 5 -2 -7 17606.9 970.004 3
 -5 -2 7 17016.9 510.285 2
 -5 2 7 16120.7 934.175 3
 5 2 -6 40156.3 1630.36 3
 -5 -2 6 41698.4 1846.65 4
 5 2 -6 40300.6 1844.23 4
 5 -2 -6 39518.6 1011.35 4
 -5 -2 6 38409.5 719.795 2
 5 -2 -6 42495.2 1517.92 3
 -5 -2 6 36806.6 708.342 1
 -5 2 6 38395.6 1432.49 3
 5 -2 -5 345.693 170.697 3
 -5 2 5 135.97 115.623 3
 5 2 -5 198.466 143.069 3
 5 -2 -5 110.469 80.9259 4
 -5 -2 4 37119.3 762.137 2
 5 2 -4 35433.4 1459.95 3
 5 -2 -4 36816.5 1109.77 4
 -5 -2 4 37109.2 781.74 1
 5 -2 -4 38828.4 1468.11 3
 -5 2 4 41145.6 1500.75 3
 5 -2 -3 32896.3 1117.79 4
 5 2 -3 31239.9 1335.32 3
 -5 -2 3 33672.2 835.75 1
 5 -2 -3 34315.7 1385.83 3
 -5 2 3 34584.1 1370.86 3
 -5 -2 3 32501.6 824.975 2
 5 2 -2 73459.5 1988.91 3
 -5 -2 2 74269.4 1392.7 1
 5 2 -2 76157.1 2367.18 4
 5 -2 -2 76815.1 1801.06 4
 5 -2 -2 73251 2049.43 3
 -5 2 2 73795.7 2005.96 3
 -5 -2 2 77253.9 1424.45 2
 5 2 -1 12646 809.109 3
 5 2 -1 12686 974.087 4
 -5 -2 1 14081.2 688.945 1
 5 -2 -1 12238.6 755.907 4
 5 -2 -1 12257.5 856.907 3
 -5 -2 1 13642.3 674.752 2
 5 2 0 126256 2450.5 3
 5 2 0 124669 2933.79 4
 -5 -2 0 121872 2202.99 1
 5 -2 0 122863 2496.01 4
 5 -2 0 125312 2727.07 3
 -5 -2 0 120804 2188.75 2
 5 2 1 37353.3 1288.55 3
 5 2 1 37682.7 1623.51 4
 -5 -2 -1 37154.8 1308.49 1
 5 -2 1 37112.1 1441.44 4
 -5 -2 -1 37516.9 1319.8 2
 5 2 2 49621.5 1436.44 3
 -5 -2 -2 47215.2 1583 1
 5 -2 2 48214.6 1710.72 4
 -5 -2 -2 51369.4 1645.41 2
 5 2 3 30245 1084.24 3
 -5 -2 -3 27872.2 1299.86 1
 5 -2 3 28259.3 1371.08 4
 -5 2 -3 30846.4 1341.58 3
 -5 -2 -3 28582.9 1310.8 2
 -5 2 -4 -84.1611 122.857 3
 -5 -2 -4 342.995 232.585 2
 5 2 4 324.821 130.649 3
 -5 -2 -4 113.574 187.689 1
 5 -2 4 455.881 201.116 4
 -5 2 -5 1253.26 299.302 3
 -5 -2 -5 586.768 280.844 2
 -5 -2 -5 785.966 317.681 1
 5 2 5 1000.86 186.03 3
 5 -2 5 1014.92 301.966 4
 -5 -2 -6 29597.4 1594.26 1
 5 -2 6 28097.7 1538.28 4
 -5 2 -6 30089 1384.31 3
 -5 -2 -6 27916.8 1540.38 2
 5 2 6 28994.9 898.378 3
 -5 2 -7 602.474 224.771 3
 5 2 7 100.563 65.0529 3
 -5 -2 -7 304.321 277.655 2
 -5 -2 -7 2.02054 208.05 1
 -5 2 -8 15832.8 1043.46 3
 5 2 8 15513.4 503.303 3
 -5 -2 -8 17361.5 1355.87 2
 -5 2 -9 14760.2 1250.66 2
 -5 2 -9 14750.2 1019.04 3
 -5 -2 -9 17568.3 1406.61 2
 -5 2 -10 1726.98 376.027 3
 -5 -2 -10 1572.54 520.116 2
 -5 2 -10 1943.16 500.499 2
 -5 2 -11 31485.3 1916.04 2
 -5 -2 -11 30115.3 2013.25 2
 -5 2 -11 28956.2 1466.79 3
 -5 -2 -12 5704.84 937.484 2
 -5 2 -12 4430.4 785.877 2
 -5 2 -12 6231.23 701.721 3
 -5 2 -13 3433.49 557.045 3
 -5 -2 -13 5492.93 1007.85 2
 -5 2 -13 4192.21 821.021 2
 -5 -2 -14 4688.75 922.285 2
 -5 2 -14 6454.32 990.274 2
 -5 2 -14 5963.3 701.387 3
 -5 2 -15 1476.87 379.331 3
 -5 -2 -15 1013.2 512.31 2
 -5 2 -15 1189.28 540.266 2
 -5 2 -16 5734.62 998.776 2
 -5 2 -17 10456.8 1398.66 2
 5 3 -17 2698.43 678.994 4
 -5 3 16 -331.282 327.481 1
 5 3 -16 346.493 367.973 4
 5 3 -15 8934.37 1109.62 4
 -5 3 15 7355.82 1129.17 1
 -5 3 14 8626.25 748.144 3
 5 3 -14 8531.21 1123.2 4
 -5 3 14 9983.92 1274.15 1
 -5 3 13 17727 1059.06 3
 5 3 -13 19713 1645.79 4
 -5 3 13 15768.8 1579.34 1
 -5 3 12 2236.66 405.06 3
 5 3 -12 2269.5 589.709 4
 5 3 -11 19962.6 1599.13 4
 -5 3 11 22257.9 1193.77 3
 5 3 -10 13381.6 1313.62 4
 -5 3 10 11211 855.032 3
 -5 3 9 3033.9 457.481 3
 5 3 -9 1716.45 490.866 4
 -5 3 8 4230.81 526.818 3
 5 3 -8 4151.56 737.256 4
 -5 3 7 1076.93 300.926 3
 5 3 -7 1602.23 474.543 4
 5 -3 -7 1752.04 219.454 4
 -5 3 6 3200.11 480.647 3
 5 -3 -6 3732.9 360.85 4
 5 3 -6 4650.53 735.39 4
 5 3 -5 39226.5 2020.61 4
 5 -3 -5 37421.4 1244.06 4
 -5 3 5 40759.5 1655.31 3
 -5 3 4 423.613 259.152 3
 5 3 -4 389.572 320.842 4
 5 -3 -4 391.174 124.107 4
 -5 3 3 1133.24 293.141 3
 5 3 -3 1371.26 389.118 4
 5 -3 -3 1099.48 240.884 4
 5 3 -3 1392.47 305.264 3
 -5 3 2 631.954 239.053 3
 5 3 -2 594.023 295.948 4
 5 -3 -2 877.377 229.11 4
 5 3 -2 1163.79 290.966 3
 5 3 -1 7048.51 689.171 3
 5 3 -1 6959.51 818.92 4
 5 -3 -1 7341.29 685.496 4
 -5 -3 1 6744.23 483.61 2
 -5 3 1 7982.35 756.87 3
 5 3 0 4268.19 535.334 3
 5 -3 0 5025.14 593.668 4
 5 3 0 4317.5 641.222 4
 -5 -3 0 4634.97 461.839 2
 -5 3 0 4960.65 621.58 3
 5 3 1 26029.3 1247.96 3
 5 3 1 27439.8 1559.58 4
 5 -3 1 25594 1373.88 4
 -5 -3 -1 27156.6 1188.36 2
 -5 3 -1 28334.5 1432.49 3
 -5 -3 -1 24738.8 1135.51 1
 -5 3 -2 1598.17 392.44 3
 -5 -3 -2 1824.1 379.292 2
 5 3 2 1807.55 426.161 4
 5 3 2 2010.9 358.897 3
 5 -3 2 2119.7 415.003 4
 -5 -3 -2 2006.13 380.858 1
 5 3 3 52462.9 1658.19 3
 5 -3 3 53826.7 2147.98 4
 5 3 3 56554.6 2189.77 4
 -5 -3 -3 53942.3 1946.02 2
 -5 3 -3 53884.1 2040.41 3
 -5 -3 -3 49938.7 1857.01 1
 5 3 4 67539.4 1801.51 3
 5 3 4 63859.3 2308.29 4
 -5 -3 -4 66063 2287.52 2
 -5 3 -4 64883.5 2261.91 3
 -5 -3 -4 64913.2 2258.92 1
 5 3 5 46078.6 1424.17 3
 5 3 5 45345.3 1958.61 4
 -5 -3 -5 48101.9 2062.52 2
 -5 3 -5 46510.9 1950.03 3
 -5 -3 -5 47327.9 2041.96 1
 -5 3 -6 2164.07 448.366 3
 -5 -3 -6 1730.23 453.041 2
 5 3 6 2396.31 473.103 4
 5 3 6 2187.85 288.953 3
 -5 -3 -6 1645.65 448.958 1
 -5 3 -7 872.013 319.96 3
 -5 -3 -7 1288.67 407.403 2
 5 3 7 706.567 154.824 3
 5 3 7 655.712 272.164 4
 -5 3 -8 1648.02 380.25 3
 -5 -3 -8 1561.37 487.411 2
 5 3 8 1501.73 204.575 3
 5 3 8 1605.76 400.946 4
 5 3 9 13490 1109.36 4
 -5 -3 -9 12015.6 1258.62 2
 -5 3 -10 142.261 200.71 3
 -5 -3 -10 348.789 399.832 2
 5 3 10 337.982 224.277 4
 -5 3 -10 385.346 340.326 2
 -5 3 -11 -271.692 230.264 3
 -5 -3 -11 -186.361 421.144 2
 -5 3 -11 206.679 291.269 2
 -5 -3 -12 2131.13 696.751 2
 -5 3 -12 2223.83 473.522 3
 -5 3 -12 2740.87 680.628 2
 -5 -3 -13 5937.39 1057.21 2
 -5 3 -13 6922.48 1007.17 2
 -5 3 -13 7155.51 885.007 3
 -5 -3 -14 4.07539 339.355 2
 -5 3 -14 -92.7931 223.952 3
 -5 3 -14 239.745 251.485 2
 -5 3 -15 2039.64 529.887 3
 -5 3 -15 422.851 357.213 2
 -5 3 -16 -467.347 440.99 2
 5 4 -13 153.832 266.97 4
 -5 4 13 -388.901 263.049 1
 5 4 -12 7350.42 1113.08 4
 -5 4 12 6287.92 1031.61 1
 -5 4 12 6669.47 715.476 3
 5 4 -11 6650.68 1090.28 4
 -5 4 11 6228.27 705.056 3
 5 4 -10 7555.68 1105.96 4
 -5 4 10 9191.38 869.331 3
 5 4 -9 14162.8 1455.9 4
 -5 4 9 15713.6 1130.72 3
 5 4 -8 8969.96 1183.96 4
 -5 4 8 13185 1058.62 3
 -5 4 7 2923.18 525.118 3
 5 4 -7 2296 651.701 4
 -5 4 6 845.84 322.938 3
 5 4 -6 841.221 392.602 4
 -5 4 5 3207.1 541.684 3
 5 -4 -5 3343.79 436.961 4
 5 4 -5 4346.64 768.496 4
 5 -4 -4 8594.93 752.122 4
 5 4 -4 11155.8 1182.24 4
 -5 4 4 9981.52 935.488 3
 5 -4 -3 6696.15 700.155 4
 5 4 -3 6475.5 924.178 4
 -5 4 3 6401.78 778.924 3
 5 -4 -2 10753.5 920.603 4
 5 4 -2 10961.8 1155.47 4
 -5 4 2 13537.4 1115.26 3
 -5 4 1 1675.29 435.111 3
 5 4 -1 1095.27 423.998 4
 5 -4 -1 1524.65 370.334 4
 -5 4 0 4312.91 675.921 3
 5 4 0 4529.19 748.872 4
 -5 4 -1 44.3115 222.654 3
 5 4 1 849.045 390.252 4
 5 4 2 23676.5 1329.23 3
 5 4 2 21996.9 1547.74 4
 -5 4 -2 25158.3 1576.01 3
 -5 4 -3 4341.37 704.549 3
 5 4 3 4275.58 701.923 4
 5 4 3 4548.89 558.853 3
 -5 4 -4 -82.9131 258.878 3
 5 4 4 104.856 95.7921 3
 5 4 4 -78.6712 265.856 4
 -5 4 -5 2663.63 563.506 3
 5 4 5 2494.81 540.197 4
 5 4 5 2204.16 371.036 3
 5 4 6 6697.41 853.724 4
 -5 -4 -6 7352.39 921.749 2
 -5 4 -6 8348.09 1003.73 3
 -5 -4 -7 275.702 222.1 2
 -5 4 -7 95.506 225.285 3
 5 4 7 310.272 302.698 4
 -5 -4 -8 7012.21 993.626 2
 5 4 8 8021.36 901.463 4
 -5 4 -8 7396.96 936.363 3
 -5 -4 -9 559.42 334.108 2
 -5 4 -9 -65.8664 318.518 3
 5 4 9 397.774 233.741 4
 -5 -4 -10 5027.1 926.692 2
 -5 4 -10 3744.74 687.745 3
 -5 4 -10 5036.19 779.641 2
 -5 -4 -11 606.794 327.982 2
 -5 4 -11 -80.3489 190.819 3
 -5 4 -11 833.851 443.236 2
 -5 -4 -12 58.2909 196.4 2
 -5 4 -12 -294.826 263.283 3
 -5 5 10 8101.61 1251.77 1
 -5 5 10 8650.99 912.881 3
 -5 5 9 -127.118 197.865 3
 5 5 -9 1055.17 540.336 4
 -5 5 8 -173.507 263.107 3
 5 5 -8 82.7752 374.709 4
 -5 5 7 742.72 361.408 3
 5 5 -7 1216.78 464.385 4
 5 5 -6 1576.01 618.609 4
 -5 5 6 923.664 388.817 3
 5 5 -5 7084.38 1103.58 4
 -5 5 5 9504.14 1046.88 3
 -5 5 4 1399.16 454.036 3
 5 5 -4 3620.11 782.471 4
 -5 5 3 852.407 386.178 3
 5 5 -3 681.583 496.689 4
 -5 5 2 -33.8133 215.606 3
 5 5 -2 272.887 317.632 4
 -5 5 1 2545.96 604.093 3
 5 5 -1 3441.62 773.82 4
 -5 5 0 3424.7 680.516 3
 5 5 0 3093.09 684.201 4
 -5 5 -1 -35.8655 269.37 3
 5 5 1 -374.555 289.27 4
 -5 5 -2 1232.1 487.861 3
 5 5 2 139.814 219.373 4
 -5 5 -3 147.973 303.088 3
 5 5 3 -232.274 232.062 4
 -5 5 -4 4128.72 807.041 3
 5 5 4 5934.05 864.145 4
 -5 5 -5 84.9734 219.737 3
 5 5 5 808.294 338.485 4
 -5 5 -6 2679.33 638.351 3
 5 5 6 3405.44 667.24 4
 5 6 -2 1193.42 591.304 4
 5 6 -1 3325.93 796.931 4
 5 6 0 1572.45 494.567 4
 5 6 1 694.819 448.439 4
 -6 0 21 919.44 421.849 1
 -6 0 20 2399.54 677.443 1
 -6 0 19 -76.2393 218.749 1
 -6 0 18 9173.54 1136.89 1
 -6 0 17 280.543 211.316 1
 6 0 -17 -200.194 150.416 4
 -6 0 16 2107.81 575.599 1
 6 0 -16 2214.85 425.096 4
 -6 0 15 -69.311 259.52 1
 6 0 -15 48.6207 159.581 4
 6 0 -14 45688.6 1802.95 4
 -6 0 14 48314.9 2251.8 1
 -6 0 13 442.718 276.431 2
 6 0 -13 99.8623 100.828 3
 6 0 -13 -8.96819 163.506 4
 -6 0 13 133.685 282.273 1
 -6 0 12 -161.015 233.954 2
 6 0 -12 788.023 239.702 3
 6 0 -12 227.484 209.56 4
 -6 0 12 305.716 281.815 1
 -6 0 11 -494.007 293.8 2
 6 0 -11 -4.18592 130.726 3
 -6 0 10 33531.3 1498.12 3
 -6 0 10 37393.7 1753.2 2
 6 0 -10 37786.1 1546.17 3
 6 0 -9 166.926 166.04 3
 -6 0 9 -193.605 180.685 3
 6 0 -8 570.173 195.128 3
 -6 0 8 998.34 258.929 3
 6 0 -7 5.90534 111.918 3
 -6 0 7 72.8463 121.915 3
 -6 0 6 197271 3314.2 3
 6 0 -6 187680 3164.8 3
 6 0 -5 -59.9899 123.659 3
 6 0 -4 27688.7 1163.82 3
 6 0 -3 -107.72 98.3602 3
 6 0 -2 9698.59 677.92 3
 6 0 -1 29.0364 100.563 3
 6 0 0 157589 2664.43 3
 6 0 1 103.506 90.9053 3
 6 0 2 518.45 172.71 3
 6 0 3 104.49 86.5082 3
 6 0 4 711.03 188.507 3
 6 0 5 -121.973 90.3299 3
 -6 0 -6 3348.45 583.222 1
 6 0 6 3083.92 371.791 3
 -6 0 -6 2886.49 563.381 2
 6 0 7 100.992 105.86 3
 -6 0 -7 -78.5964 238.105 1
 -6 0 -7 140.074 210.556 2
 -6 0 -8 28698.2 1726.74 2
 -6 0 -9 -12.7681 95.253 3
 -6 0 -9 32.7165 269.597 2
 -6 0 -10 15258.4 784.367 3
 -6 0 -10 15882 1382.67 2
 -6 0 -11 -37.0167 123.158 3
 -6 0 -11 281.998 291.17 2
 -6 0 -12 16554.4 1510.46 2
 -6 0 -12 15325.5 762.421 3
 -6 0 -13 -185.899 361.036 2
 -6 0 -14 17364.7 1683.63 2
 -6 0 -15 243.154 373.126 2
 -6 0 -16 4825.89 1020.26 2
 -6 -1 19 4354.98 749.008 1
 -6 1 19 4012.62 816.111 1
 6 1 -19 4290.03 726.433 4
 -6 -1 18 2242.17 514.086 1
 -6 1 18 1299.34 562.232 1
 6 1 -18 1655.8 501.904 4
 -6 1 17 6431.37 982.471 1
 6 1 -17 6134.78 831.669 4
 -6 -1 17 6519.52 847.193 1
 -6 1 16 872.766 454.022 1
 6 1 -16 528.848 301.541 4
 -6 -1 16 943.001 312.161 1
 6 -1 -15 5627.1 489.737 4
 -6 -1 15 5100.16 697.772 1
 6 1 -15 6435.11 828.349 4
 -6 1 15 4187.69 823.845 1
 6 -1 -14 233.484 163.078 3
 -6 -1 14 260.708 217.049 1
 6 1 -14 273.18 286.662 4
 6 -1 -14 760.695 213.76 4
 -6 1 14 544.276 340.562 1
 -6 -1 13 11536.3 953.259 1
 -6 1 13 11743.1 915.013 3
 6 1 -13 11124.8 1027.83 4
 6 -1 -13 12247.7 745.228 4
 -6 -1 13 11133.1 938.115 2
 -6 1 13 10040.5 1103.19 1
 6 -1 -13 12172.1 895.255 3
 -6 1 12 58201.6 1984.83 3
 6 1 -12 63008.6 2382.26 4
 6 -1 -12 63066.4 1667.47 4
 -6 -1 12 60269.8 2066.94 2
 6 -1 -12 60842.6 1978.58 3
 -6 -1 12 59598.3 2058.27 1
 6 -1 -11 3721.61 486.519 3
 6 1 -11 3805.6 588.416 4
 -6 1 11 3601.85 499.572 3
 6 -1 -11 3042.93 385.723 4
 6 -1 -10 2732.67 421.402 3
 6 1 -10 1861.47 367.106 3
 6 -1 -10 2044.37 324.147 4
 6 1 -10 2535.05 489.211 4
 -6 1 10 2413.31 416.468 3
 -6 -1 9 -71.4242 163.68 2
 6 -1 -9 601.292 232.416 3
 6 -1 -9 78.9346 112.288 4
 6 1 -9 108.732 102.895 3
 -6 1 9 237.58 168.71 3
 6 1 -9 316.695 219.668 4
 -6 1 8 4544.74 521.272 3
 6 -1 -8 4060.19 445.257 4
 6 1 -8 3575.31 546.718 4
 6 1 -8 3782.02 509.365 3
 6 -1 -8 4865.03 529.122 3
 -6 1 7 7693.23 670.097 3
 6 1 -7 8131.23 720.632 3
 6 1 -7 7496.99 767.189 4
 6 -1 -7 7156.97 638.336 3
 6 1 -6 5091.75 556.19 3
 6 1 -6 5244.78 641.881 4
 6 -1 -6 5440.1 544.018 3
 -6 1 6 4851.36 543.009 3
 6 1 -5 4265.92 490.072 3
 6 1 -5 5777.47 647.987 4
 6 -1 -5 5133.67 526.832 3
 -6 1 5 4395.03 504.115 3
 6 1 -4 14964.7 894.096 3
 6 -1 -4 15407 902.13 3
 -6 1 4 16193.1 932.581 3
 6 1 -3 117882 2468.04 3
 6 -1 -3 116049 2438.85 3
 6 -1 -2 20951.1 1037.78 3
 6 1 -2 19192.5 979.056 3
 6 -1 -1 69196.7 1879.68 3
 6 1 -1 72527.5 1848.17 3
 6 -1 0 338.721 159.975 3
 6 1 0 532.382 170.493 3
 6 -1 1 1828.39 314.51 3
 6 1 1 1868.14 298.658 3
 6 -1 2 7062.26 619.122 3
 -6 1 -2 6170.75 574.073 3
 6 1 2 6059.25 506.612 3
 6 -1 3 640.348 212.07 3
 -6 1 -3 709.077 240.449 3
 6 1 3 612.574 167.781 3
 -6 -1 -3 603.679 250.1 1
 -6 -1 -3 562.261 169.613 3
 -6 -1 -3 656.315 262.861 2
 -6 -1 -4 4842.2 453.234 3
 -6 -1 -4 4385.53 590.813 1
 -6 -1 -4 4447.33 595.37 2
 6 -1 4 4361.89 498.582 3
 -6 1 -4 4972.74 519.173 3
 6 1 4 4405.36 408.754 3
 -6 -1 -5 42848.4 1849.74 2
 -6 -1 -5 43091.7 1292.71 3
 -6 -1 -5 44100.9 1877.48 1
 6 -1 5 41265.1 1528.83 3
 6 1 5 43390.7 1256.4 3
 -6 1 -5 43893.5 1532.92 3
 6 1 6 683.516 154.941 3
 -6 1 -6 834.119 241.452 3
 -6 -1 -6 706.717 302.258 1
 -6 -1 -6 1055.18 210.576 3
 -6 -1 -6 1064.02 369.045 2
 6 -1 6 561.242 230.51 4
 -6 -1 -7 18443.8 794.443 3
 -6 -1 -7 20711.5 1417.11 1
 6 1 7 18582.4 785.941 3
 -6 1 -7 19015.8 1032.72 3
 -6 -1 -7 18130.3 1333.9 2
 -6 1 -8 30884.2 1796.04 2
 -6 -1 -8 33069.6 1030.45 3
 6 1 8 31116.9 979.309 3
 -6 1 -8 33171.9 1356.2 3
 -6 -1 -8 30972.9 1806.9 2
 -6 -1 -9 7809.31 472.981 3
 -6 1 -9 6932.16 911.755 2
 -6 1 -9 7661.58 667.653 3
 -6 -1 -9 6945.41 904.448 2
 -6 1 -10 1074.59 276.63 3
 -6 -1 -10 1762.86 519.248 2
 -6 -1 -10 991.465 163.11 3
 -6 1 -10 1672.56 517.556 2
 -6 1 -11 649.225 211.516 3
 -6 -1 -11 628.019 348.57 2
 -6 1 -11 874.444 420.687 2
 -6 1 -12 808.135 247.965 3
 -6 -1 -12 991.281 503.118 2
 -6 1 -12 498.159 347.107 2
 -6 1 -13 1682.12 355.601 3
 -6 -1 -13 1712.12 620.002 2
 -6 1 -13 1927.07 621.126 2
 -6 -1 -14 61.0057 406.749 2
 -6 1 -14 153.752 276.233 2
 -6 1 -15 5148.58 980.482 2
 -6 -1 -15 6474.38 1137.84 2
 -6 1 -16 7865.22 1257.1 2
 6 2 -19 17905.5 1582.88 4
 -6 2 18 1098.8 524.945 1
 6 2 -18 2069.42 580.299 4
 -6 2 17 190.934 291.004 1
 6 2 -17 490.247 318.399 4
 6 2 -16 4764.56 836.62 4
 -6 2 16 7210.1 1132.44 1
 -6 2 15 6011.79 680.508 3
 -6 -2 15 6174.28 641.44 1
 6 2 -15 6275.5 906.337 4
 -6 2 15 4999.37 863.677 1
 -6 2 14 4959.87 621.024 3
 6 2 -14 4820.64 806.647 4
 -6 2 14 3745.55 738.876 1
 6 -2 -13 144.349 168.049 3
 -6 -2 13 32.7959 99.1628 1
 -6 2 13 30.8951 141.543 3
 6 2 -13 433.981 333.729 4
 -6 -2 12 58.6323 93.2737 1
 6 -2 -12 -105.232 80.0877 3
 -6 2 12 47.6398 159.856 3
 -6 -2 12 295.313 145.923 2
 6 2 -12 26.5801 229.976 4
 -6 2 11 8482.85 759.076 3
 -6 -2 11 7723.68 559.838 1
 6 2 -11 7901.99 965.451 4
 6 -2 -11 8105.21 317.923 4
 6 -2 -11 7650.24 280.503 4
 6 -2 -11 6932.92 681.234 3
 -6 -2 11 8166.87 567.392 2
 -6 2 10 7199.12 693.775 3
 -6 -2 10 7342.33 509.57 1
 6 -2 -10 7664.21 416.695 4
 6 2 -10 5793.41 807.694 4
 6 -2 -10 7425.93 695.327 3
 -6 -2 10 8042.3 530.493 2
 -6 -2 9 146.729 98.3805 1
 6 -2 -9 89.5874 130.256 3
 -6 -2 9 210.312 116.231 2
 -6 2 9 163.067 150.006 3
 6 -2 -9 262.751 104.534 4
 6 2 -9 550.58 284.438 4
 6 2 -8 6522.04 823.067 4
 -6 -2 8 6016.33 411.763 2
 6 -2 -8 6597.95 640.939 3
 -6 -2 8 6556.79 426.269 1
 -6 2 8 6880.77 668.792 3
 -6 -2 7 786.907 157.286 2
 6 -2 -7 1080.15 277.038 3
 -6 2 7 197.926 182.865 3
 6 2 -7 728.915 355.407 4
 6 2 -7 891.131 280.519 3
 6 -2 -6 -32.9553 96.038 3
 -6 2 6 7.83601 124.185 3
 6 2 -6 -193.075 179.256 4
 6 2 -6 -90.2349 123.616 3
 6 2 -5 5423.32 616.612 3
 6 2 -5 4868.11 678.909 4
 6 -2 -5 5850.29 612.579 3
 -6 2 5 5626.03 607.352 3
 6 -2 -4 22.6606 96.8194 3
 -6 2 4 35.1865 151.172 3
 6 2 -4 -65.9893 146.456 4
 6 2 -4 30.6735 54.0327 3
 6 -2 -3 614.611 251.6 3
 -6 2 3 504.516 200.367 3
 6 2 -3 414.124 187.767 4
 6 2 -3 333.87 174.22 3
 -6 -2 3 775.045 169.132 2
 -6 -2 3 497.343 146.38 1
 6 -2 -2 265.534 162.445 3
 -6 2 2 148.437 161.857 3
 -6 -2 2 124.866 115.046 1
 6 2 -2 258.487 206.413 4
 6 2 -2 301.481 181.389 3
 -6 -2 2 177.763 147.975 2
 -6 -2 1 19994.5 924.224 2
 6 2 -1 21340.6 1105.16 3
 6 2 -1 21400.1 1324.01 4
 -6 -2 1 22583.7 980.477 1
 6 -2 -1 21851.7 1090.17 4
 6 -2 -1 20330.9 1156.28 3
 -6 2 1 22761 1190.37 3
 6 -2 0 301.009 196.298 3
 -6 2 0 341.302 203.417 3
 6 2 0 582.454 278.964 4
 -6 -2 0 488.542 184.623 1
 6 2 0 216.198 142.699 3
 -6 -2 0 371.608 187.442 2
 6 -2 0 371.576 181.265 4
 6 2 1 21629.4 1051.63 3
 -6 -2 -1 20329.2 1058.54 1
 6 -2 1 20825.7 1141.31 4
 6 -2 1 20195.7 1168.18 3
 -6 2 -1 21604.1 1171.61 3
 -6 -2 -1 19264.5 1033.64 2
 -6 -2 -2 65.3967 175.184 1
 6 2 2 -120.018 121.906 3
 -6 -2 -2 -311.905 216.86 2
 -6 2 -2 156.768 208.042 3
 6 -2 2 -85.3796 144.548 4
 -6 -2 -3 52714 1901.05 1
 6 -2 3 57085.4 2031.4 4
 -6 2 -3 53697.6 1865.72 3
 -6 -2 -3 54026.6 1925.64 2
 6 2 3 54094.3 1558.3 3
 -6 2 -4 1998.97 388.799 3
 6 2 4 2246.33 316.945 3
 -6 -2 -4 2321.97 456.967 2
 -6 -2 -4 3221.98 530.45 1
 6 -2 4 2210.82 432.885 4
 -6 2 -5 213.638 174.693 3
 6 2 5 320.442 125.422 3
 -6 -2 -5 877.42 345.539 2
 -6 -2 -5 311.093 251.222 1
 -6 2 -6 3011.81 476.621 3
 -6 -2 -6 2525.03 522.032 2
 -6 -2 -6 2756.08 565.365 1
 6 2 6 2784.33 320.898 3
 -6 2 -7 1289.67 331.895 3
 6 2 7 1372.87 206.992 3
 -6 -2 -7 1742.86 473.687 2
 6 2 8 741.859 145.723 3
 -6 2 -8 842.426 281.974 3
 -6 -2 -8 875.692 437.878 2
 -6 2 -9 7194.09 939.792 2
 -6 -2 -9 5190.71 826.376 2
 6 2 9 5440.55 303.585 3
 -6 2 -9 5432.88 656.267 3
 -6 2 -10 314.912 229.158 3
 -6 -2 -10 821.913 419.167 2
 -6 2 -10 1250.2 478.18 2
 -6 2 -11 193.387 194.566 3
 -6 -2 -11 -121.674 226.712 2
 -6 2 -12 4486.14 624.195 3
 -6 -2 -12 4932.1 918.26 2
 -6 2 -12 3625.21 770.212 2
 -6 2 -13 2729.01 476.277 3
 -6 -2 -13 1760.44 654.877 2
 -6 2 -13 3290.49 743.333 2
 -6 2 -14 605.947 258.788 3
 -6 2 -14 232.695 360.052 2
 -6 -2 -14 11.6443 196.812 2
 -6 2 -15 5778.07 1027.34 2
 6 3 -17 17.0951 338.629 4
 6 3 -16 10117.6 1328.52 4
 -6 3 16 8827.21 1321.45 1
 6 3 -15 212.892 399.741 4
 -6 3 15 363.364 362.381 1
 -6 3 14 -83.4533 199.19 3
 6 3 -14 -168.136 378.677 4
 -6 3 14 -327.623 301.39 1
 -6 3 13 4270.1 603.028 3
 6 3 -13 3568.11 757.767 4
 6 3 -12 5975.42 928.88 4
 -6 3 12 5550.48 658.948 3
 -6 3 11 526.631 222.921 3
 6 3 -11 644.014 328.878 4
 -6 3 10 50.004 139.983 3
 6 3 -10 114.403 265.36 4
 -6 3 9 962.882 307.063 3
 6 3 -9 1039.22 446.32 4
 6 3 -8 41151.3 2242.67 4
 6 -3 -8 38951.9 1009.41 4
 -6 3 8 36370.6 1630.36 3
 6 3 -7 10520.3 1120.82 4
 6 -3 -7 11182.5 632.347 4
 -6 3 7 11543.7 927.478 3
 -6 3 6 4007.02 573.779 3
 6 -3 -6 4929.12 459.42 4
 6 3 -6 5115.41 800.104 4
 6 3 -5 9117.38 1012.47 4
 6 -3 -5 9989.71 696.122 4
 -6 3 5 9343.79 851.279 3
 -6 3 4 4424.8 598.728 3
 6 3 -4 2552.46 570.58 4
 6 -3 -4 3539.78 447.227 4
 -6 3 3 4102.44 585.856 3
 6 -3 -3 4813.45 535.018 4
 6 3 -3 3859.5 676.063 4
 -6 -3 3 4594.58 285.759 2
 -6 -3 2 1004.11 200.278 2
 -6 3 2 1927.05 406.965 3
 6 3 -2 1269.47 409.329 4
 6 3 -2 1099.77 315.135 3
 -6 -3 2 1167.05 208.39 1
 6 -3 -2 1034 296.652 4
 -6 -3 1 613.744 190.985 2
 -6 3 1 657.932 268.812 3
 6 3 -1 275.36 263.435 4
 6 3 -1 1090.36 270.824 3
 6 -3 -1 1220.2 328.622 4
 -6 -3 1 494.034 185.201 1
 6 3 0 50256.9 1840.71 3
 6 -3 0 47786.1 1889.09 4
 6 3 0 45713.6 2130.5 4
 -6 -3 0 47752.7 1537.39 2
 -6 3 0 48640.4 1943.12 3
 -6 -3 0 47712.4 1533.62 1
 6 3 1 105681 2604.14 3
 6 3 1 105058 3199.37 4
 6 -3 1 104016 2886.91 4
 -6 -3 -1 106268 2477.64 2
 -6 3 -1 106654 2898.34 3
 -6 -3 -1 104533 2455.63 1
 6 3 2 15693.1 976.633 3
 6 3 2 16542 1270.57 4
 -6 -3 -2 15433.9 1032.88 2
 -6 3 -2 15480.4 1129.9 3
 -6 -3 -2 14371.1 996.062 1
 6 3 3 8733.72 707.647 3
 -6 -3 -3 8660.16 823.222 2
 -6 3 -3 8396.57 855.794 3
 -6 -3 -3 8406.52 810.14 1
 6 3 4 23223.3 1110.68 3
 6 3 4 23929.9 1519.9 4
 -6 -3 -4 22866.9 1401.18 2
 -6 3 -4 22102.5 1370.88 3
 -6 -3 -4 22599.7 1381.49 1
 6 3 5 4783.99 487.162 3
 -6 3 -5 4340.16 632.182 3
 -6 -3 -5 5375.06 731.831 2
 6 3 5 6180.91 797.517 4
 -6 -3 -5 4544.01 685.121 1
 6 3 6 18091 1340.7 4
 -6 -3 -6 17260.2 1353.45 2
 -6 3 -6 18421.8 1288.94 3
 6 3 6 17708.7 882.738 3
 -6 3 -7 -1.94642 163.471 3
 -6 -3 -7 -92.2626 276.534 2
 6 3 7 150.451 83.3768 3
 6 3 7 -85.7116 260.359 4
 -6 3 -8 -2.00081 170.084 3
 -6 -3 -8 -228.097 300.159 2
 6 3 8 537.975 303.539 4
 -6 3 -9 4589.38 686.152 3
 -6 -3 -9 4058.72 781.338 2
 -6 -3 -10 6998.11 1060.51 2
 -6 3 -10 7884.78 1027.04 2
 -6 3 -10 6305.68 827.501 3
 -6 3 -11 317.174 247.534 3
 -6 -3 -11 645.913 438.473 2
 -6 3 -11 513.221 342.18 2
 -6 3 -12 11641.4 1331.91 2
 -6 -3 -12 9625.53 1323.65 2
 -6 3 -12 11800.2 1127.17 3
 -6 -3 -13 1156.69 584.917 2
 -6 3 -13 583.675 310.248 3
 -6 3 -13 815.022 422.715 2
 -6 3 -14 2422.9 539.491 3
 -6 3 -14 697.571 457.877 2
 -6 3 -15 2133.26 541.473 2
 -6 4 13 2358.78 465.474 3
 6 4 -13 3360.83 808.914 4
 -6 4 13 2064.88 761.18 1
 -6 4 12 48.8121 150.083 3
 6 4 -12 -426.269 371.083 4
 -6 4 11 255.717 212.699 3
 6 4 -11 -286.434 377.899 4
 6 4 -10 22893.3 1913.28 4
 -6 4 10 21581.6 1377.23 3
 6 4 -9 30927.8 2216.55 4
 -6 4 9 34118.5 1744.11 3
 -6 4 8 722.836 335.262 3
 6 4 -8 1766.14 571.942 4
 -6 4 7 1869.73 449.137 3
 6 4 -7 1797.24 563.493 4
 6 4 -6 10834.9 1291.68 4
 -6 4 6 12303.9 1081.13 3
 -6 4 5 2514.48 530.895 3
 6 4 -5 2821.58 662.461 4
 6 -4 -4 6399.62 681.068 4
 6 4 -4 6072 944.733 4
 -6 4 4 6498.31 809.975 3
 -6 4 3 2518.36 511.036 3
 6 4 -3 2459.21 628.17 4
 6 -4 -3 2817.18 478.007 4
 6 -4 -2 9043.58 884.315 4
 6 4 -2 9618.06 1145.31 4
 -6 4 2 10391.8 1029.06 3
 6 4 -1 13960 1341.54 4
 -6 4 1 11230.7 1061.49 3
 -6 4 0 504.891 284.963 3
 6 4 0 359.2 294.593 4
 -6 4 -1 70.7419 272.675 3
 6 4 1 215.478 277.723 4
 -6 4 -2 -257.826 241.544 3
 6 4 2 142.413 223.971 4
 6 4 3 11497.7 939.744 3
 6 4 3 11282.9 1172.96 4
 -6 -4 -3 11825.5 1008.65 2
 -6 4 -3 12448.6 1165.66 3
 6 4 4 8609.98 1021.97 4
 -6 -4 -4 8849.81 937.919 2
 -6 4 -4 9880.4 1046.59 3
 6 4 5 24967.3 1708.39 4
 -6 -4 -5 23719.1 1590.02 2
 -6 4 -5 22944.2 1596.78 3
 -6 -4 -6 942.634 428.508 2
 -6 4 -6 756.339 387.232 3
 6 4 6 267.103 256.737 4
 -6 -4 -7 838.285 362.995 2
 -6 4 -7 32.1544 189.617 3
 6 4 7 528.747 336.814 4
 -6 -4 -8 6169.96 941.99 2
 -6 4 -8 4464.49 758.84 3
 6 4 8 5074.52 784.335 4
 6 4 9 15093.7 1341.28 4
 -6 -4 -9 15381.6 1501.02 2
 -6 4 -9 15949 1416.07 3
 -6 -4 -10 330.058 345.593 2
 -6 4 -10 445.19 399.729 3
 -6 4 -10 -318.131 303.139 2
 -6 -4 -11 -552.346 359.278 2
 -6 4 -11 -619.055 319.141 3
 -6 4 -11 324.804 329.85 2
 -6 4 -12 9729.33 1242.87 2
 -6 5 10 -28.9943 204.951 3
 -6 5 9 7780.54 943.026 3
 -6 5 8 449.248 294.369 3
 6 5 -8 98.7902 363.544 4
 6 5 -7 14586.8 1616.64 4
 -6 5 7 14716.8 1310.56 3
 -6 5 6 4112.73 711.73 3
 6 5 -6 4600.09 950.796 4
 -6 5 5 272.685 323.143 3
 6 5 -5 328.658 397.072 4
 -6 5 4 1507.62 498.93 3
 6 5 -4 1253.08 590.572 4
 6 5 -3 10925.9 1349.49 4
 -6 5 3 13453.2 1281.71 3
 -6 5 2 6116.03 892.497 3
 6 5 -2 4183.09 836.602 4
 -6 5 1 291.346 301.661 3
 6 5 -1 57.4831 278.907 4
 -6 5 0 1465.97 500.486 3
 6 5 0 533.588 376.024 4
 -6 5 -1 2317.37 598.096 3
 6 5 1 2774.03 698.783 4
 -6 5 -2 7706.58 1021.67 3
 6 5 2 7079.38 1043.56 4
 -6 5 -3 5276.03 908.606 3
 6 5 3 4680.88 840.734 4
 -6 5 -4 146.164 209.89 3
 6 5 4 217.035 316.458 4
 6 5 5 1425.43 540.635 4
 6 5 6 6442.22 916.62 4
 -7 0 20 52.7625 92.0471 1
 -7 0 19 6091.52 926.26 1
 -7 0 18 -174.203 210.248 1
 -7 0 17 20163.5 1649.42 1
 7 0 -17 17764.6 1218 4
 -7 0 16 400.061 299.177 1
 7 0 -16 -168.409 212.574 4
 7 0 -15 5168.33 658.375 4
 -7 0 15 3323.07 639.214 1
 7 0 -14 179.258 190.762 4
 -7 0 14 338.701 263.013 1
 7 0 -13 2535.74 469.947 4
 -7 0 12 235.393 251.805 2
 7 0 -12 114.897 156.422 4
 -7 0 11 18721.7 1213.99 3
 7 0 -11 18960.7 1187.84 4
 -7 0 11 18571.4 1329.2 2
 7 0 -10 -208.579 140.93 3
 7 0 -10 -81.5041 172.186 4
 -7 0 10 54.0571 159.242 3
 -7 0 9 41646.3 1732.15 3
 7 0 -9 42597.1 1741.08 4
 7 0 -9 42266.3 1693.01 3
 7 0 -8 -25.2698 97.9238 3
 7 0 -8 -142.603 164.06 4
 -7 0 8 -54.6727 175.646 3
 -7 0 7 39067.9 1617.43 3
 7 0 -7 39790.2 1658.42 4
 7 0 -7 37225.6 1536.95 3
 7 0 -6 41.8954 142.381 3
 7 0 -6 124.006 172.835 4
 -7 0 6 21.7542 110.423 3
 -7 0 5 31287.4 1397.01 3
 7 0 -5 31567.1 1372.67 3
 7 0 -4 94.5833 128.974 3
 7 0 -3 112851 2513.15 3
 7 0 -2 -8.21499 75.2775 3
 -7 0 1 28707.7 1262.43 3
 7 0 -1 28787.9 1245.44 3
 7 0 0 559.973 188.671 3
 -7 0 0 391.818 179.877 3
 7 0 1 1667.41 303.566 3
 -7 0 -1 1159.34 261.016 3
 7 0 2 16.4731 53.7089 3
 -7 0 -2 44.9465 128.337 3
 7 0 3 8292.38 657.249 3
 -7 0 -3 7981.88 644.725 3
 7 0 4 236.915 139.376 3
 -7 0 -4 47.0417 104.755 3
 7 0 5 82276.5 2039.27 3
 7 0 6 -16.4599 119.933 3
 -7 0 -6 -2.05745 255.307 2
 -7 0 -7 7590.81 914 2
 7 0 7 7182.21 608.225 3
 -7 0 -8 53.0624 259.697 2
 -7 0 -9 18564.9 1527.19 2
 -7 0 -10 302.381 302.422 2
 -7 0 -11 1775.38 575.012 2
 -7 0 -12 -1029.55 473.349 2
 -7 0 -13 10524.6 1332.47 2
 -7 0 -14 106.538 375.11 2
 -7 1 19 -451.398 313.56 1
 -7 1 18 7494.26 1140.22 1
 7 1 -18 6935.03 887.871 4
 -7 -1 18 7282.78 906.616 1
 -7 1 17 261.447 221.906 1
 7 1 -17 -47.5546 244.53 4
 -7 -1 17 794.307 308.584 1
 -7 -1 16 3292.8 623.974 1
 7 1 -16 3848.63 685.515 4
 -7 1 16 4846.38 843.178 1
 -7 -1 15 -355.31 271.307 1
 7 1 -15 249.251 263.798 4
 -7 1 15 435.769 265.001 1
 -7 -1 14 -148.056 216.459 1
 -7 -1 14 -336.968 204.504 2
 7 1 -14 206.109 257.285 4
 7 -1 -14 -80.3321 105.26 4
 -7 1 14 144.768 202.551 3
 -7 1 13 21431.2 1310.23 3
 7 1 -13 23067.2 1527.13 4
 7 -1 -13 22462.6 1114.32 4
 -7 -1 13 22628.1 1367.17 2
 -7 -1 13 22561.4 1380.17 1
 -7 1 12 27986.8 1480.46 3
 7 -1 -12 29499.4 1271 4
 7 1 -12 26630.1 1616.9 4
 -7 -1 12 27188.3 1450.76 2
 -7 -1 12 28449.7 1486.48 1
 -7 -1 11 979.627 299.912 2
 7 -1 -11 1585.77 372.649 3
 7 -1 -11 1027.2 274.459 4
 7 1 -11 1175.11 376.105 4
 -7 1 11 569.011 275.224 3
 -7 1 10 88556.2 2516.42 3
 7 -1 -10 83473.4 2152.14 4
 7 1 -10 82893.1 2766.89 4
 7 -1 -10 84391.4 2421.86 3
 -7 1 9 23620.1 1299.1 3
 7 1 -9 23257.2 1446.87 4
 7 -1 -9 26980.6 1352.46 3
 7 1 -8 10839.7 900.656 3
 -7 1 8 10075.7 836.526 3
 7 1 -8 11397 1006.2 4
 7 -1 -8 10001.7 818.604 3
 7 1 -7 15572 1045.57 3
 -7 1 7 14365.7 977.997 3
 7 1 -7 14829.3 1130.2 4
 7 -1 -7 15194.4 997.63 3
 7 1 -6 10428.6 845.572 3
 7 1 -6 11715.2 989.851 4
 7 -1 -6 10570.7 820.073 3
 -7 1 6 10792.3 850.334 3
 7 1 -5 68588.6 2350.62 4
 7 -1 -5 66637.4 2035.62 3
 -7 1 5 64925.6 2024.25 3
 7 -1 -4 3718.7 495.626 3
 -7 1 4 3405.76 483.859 3
 7 1 -4 3922.24 568.74 4
 7 1 -4 3361.33 466.193 3
 -7 -1 4 2727.45 437.322 3
 7 -1 -3 139.583 121.652 3
 7 1 -3 107.266 144.628 3
 -7 -1 3 127.264 162.055 3
 -7 -1 2 28652.8 1308.46 3
 7 -1 -2 26951.6 1267.96 3
 7 1 -2 27494.8 1253.77 3
 -7 -1 1 21930.9 1129.71 3
 7 -1 -1 20746 1111.27 3
 7 1 -1 20029.2 1052.53 3
 -7 -1 0 16987.7 979.531 3
 7 -1 0 16630.5 1000.63 3
 -7 1 0 17281.6 1010.09 3
 7 1 0 17376.6 964.959 3
 7 -1 1 278.819 150.381 3
 -7 1 -1 154.154 143.945 3
 7 1 1 13.0343 108.928 3
 -7 -1 -1 -148.003 138.46 3
 7 -1 2 253.77 147.037 3
 -7 1 -2 292.717 173.167 3
 7 1 2 401.427 164.828 3
 7 -1 3 3783.96 489.423 3
 -7 -1 -3 4663.55 637.036 1
 -7 -1 -3 4155.1 597.019 2
 7 1 3 3634.18 419.104 3
 -7 1 -3 3929.64 500.488 3
 -7 -1 -4 24325.6 1438.21 2
 -7 -1 -4 22261.1 1373.04 1
 7 -1 4 23736.6 1233.63 3
 7 1 4 23644.4 1046.62 3
 -7 1 -4 22695.6 1170.3 3
 -7 -1 -5 1391.07 371.071 1
 7 -1 5 537.482 228.466 3
 7 1 5 1234.69 253.474 3
 -7 1 -5 842.244 260.188 3
 -7 -1 -5 1186.69 419.789 2
 -7 -1 -6 4253.46 696.185 2
 7 1 6 4122.24 426.514 3
 -7 1 -6 4167.35 520.732 3
 -7 -1 -7 23756.9 1024.81 3
 7 1 7 25588.5 1025.19 3
 -7 1 -7 23305.3 1213.88 3
 -7 -1 -7 22748.8 1578.76 2
 -7 1 -8 19645 1515.46 2
 -7 -1 -8 20709.1 921.625 3
 7 1 8 20917 900.507 3
 -7 1 -8 20607 1147.34 3
 -7 -1 -8 21312 1570.42 2
 -7 1 -9 10428.6 1148.42 2
 -7 -1 -9 11227.6 658.267 3
 -7 1 -9 11904.3 873.401 3
 -7 -1 -9 11130.8 1189.84 2
 -7 1 -10 1263.78 313.387 3
 -7 -1 -10 977.552 397.751 2
 -7 -1 -10 1399.29 221.129 3
 -7 1 -10 1639.34 569.152 2
 -7 1 -11 -188.566 177.933 3
 -7 -1 -11 9.10187 206.907 2
 -7 1 -11 -60.0428 318.551 2
 -7 -1 -12 21977.7 1857.38 2
 -7 1 -12 22218.5 1206.57 3
 -7 1 -12 23631.9 1897.27 2
 -7 -1 -13 1142.3 586.459 2
 -7 1 -13 930.554 440.945 2
 -7 -1 -14 7590.42 1185.12 2
 -7 1 -14 6358.41 1073.97 2
 7 2 -19 -1052.8 514.387 4
 7 2 -18 5167.62 845.859 4
 7 2 -17 4880.29 816.256 4
 -7 2 17 4921.27 977.045 1
 -7 2 16 17381 1207.16 3
 7 2 -16 19845.6 1658.93 4
 -7 2 16 17775.9 1708.32 1
 7 2 -15 4427.74 823.464 4
 -7 2 15 4697.66 650.801 3
 -7 2 15 5041.85 903.374 1
 -7 2 14 2713.16 489.782 3
 7 2 -14 3379.2 690.119 4
 -7 -2 13 8245.56 659.725 1
 7 2 -13 10128.5 1143.51 4
 -7 2 12 45453.5 1882.09 3
 -7 -2 12 43468.4 1438.11 1
 7 2 -12 43898.4 2321.03 4
 7 -2 -12 42093.4 1003.67 4
 -7 2 11 26830.5 1436.25 3
 -7 -2 11 25284.4 1059.1 1
 7 -2 -11 24260.4 878.755 4
 7 2 -11 26055.4 1753.89 4
 -7 -2 11 25385.7 1054.9 2
 7 -2 -10 4048.13 395.639 4
 -7 2 10 4380.67 604.942 3
 7 2 -10 4109.53 706.518 4
 -7 -2 10 4145.79 423.35 2
 -7 -2 10 4080.81 421.647 1
 7 -2 -9 11351.6 700.122 4
 7 2 -9 10399.4 1086.02 4
 -7 -2 9 10877.5 653.358 2
 -7 -2 9 10022.5 620.721 1
 -7 2 9 9996.63 866.252 3
 7 2 -8 13535.7 1220.62 4
 -7 -2 8 12008.2 670.861 2
 7 -2 -8 11669.1 916.947 3
 -7 2 8 11859.7 943.164 3
 7 2 -7 67761.5 2645.83 4
 7 -2 -7 68977.9 2201.41 3
 -7 2 7 69414.9 2220.13 3
 7 -2 -6 894.254 273.532 3
 -7 2 6 736.756 258.095 3
 7 2 -6 915.27 340.928 4
 7 -2 -5 3265.23 486.81 3
 -7 2 5 2450.98 429.942 3
 7 2 -5 1703.62 439.089 4
 7 2 -5 1891.22 379.367 3
 7 2 -4 7919.14 755.358 3
 7 2 -4 8020.73 891.838 4
 7 -2 -4 7427.27 732.002 3
 -7 2 4 7938.82 756.015 3
 7 -2 -3 2056.08 414.247 3
 -7 2 3 1838.66 383.105 3
 7 2 -3 1738.64 405.587 4
 7 2 -3 1469.03 312.993 3
 7 -2 -2 1761.49 374.353 3
 -7 2 2 1396.85 346.71 3
 7 2 -2 1654.01 430.143 4
 7 2 -2 1336.51 295.057 3
 -7 -2 2 1907.61 312.738 1
 -7 -2 2 1425.88 284.432 2
 7 2 -1 7949.45 718.617 3
 -7 -2 1 6838.98 610.074 2
 7 2 -1 7251.45 820.19 4
 -7 -2 1 7445.57 627.511 1
 7 -2 -1 6025.69 670.043 3
 -7 2 1 7146.6 725.698 3
 7 -2 0 1233.54 319.779 3
 -7 2 0 1662.59 377.266 3
 7 2 0 1318.68 408.676 4
 7 2 0 1251.39 282.897 3
 -7 -2 0 1394.99 326.557 2
 -7 -2 0 1515.31 326.451 1
 -7 -2 -1 46413.4 1729.02 1
 7 -2 1 46716.2 1820.04 4
 7 -2 1 47964.8 1905.8 3
 -7 2 -1 46851.3 1825.76 3
 -7 -2 -1 43328.2 1673.46 2
 7 2 1 44943.6 1603.97 3
 -7 -2 -2 66525.2 2165.33 1
 7 -2 2 67871.1 2267.33 4
 7 -2 2 68640.5 2291.83 3
 -7 2 -2 65553 2172.97 3
 -7 -2 -2 66973.6 2173.19 2
 7 2 2 68318.2 1921.36 3
 -7 -2 -3 -240.797 227.626 1
 -7 2 -3 -170.504 180.455 3
 7 2 3 -1.10349 94.1467 3
 -7 -2 -3 138.029 225.281 2
 -7 2 -4 53.5368 159.991 3
 7 2 4 36.318 43.8972 3
 -7 -2 -4 104.471 245.405 2
 -7 -2 -4 -332.104 249.86 1
 -7 -2 -5 4149.69 637.025 1
 -7 2 -5 5089.56 630.877 3
 -7 -2 -5 6008.37 779.451 2
 7 2 5 4430.68 451.971 3
 -7 2 -6 67624.7 2267.01 3
 7 2 6 67632.1 1693.2 3
 -7 -2 -6 63660.7 2538.58 2
 -7 2 -7 3269.09 506.379 3
 7 2 7 2648.7 318.111 3
 -7 -2 -7 2632.25 578.622 2
 7 2 8 1652.59 228.039 3
 -7 2 -8 2219.65 449.2 3
 -7 -2 -8 2319.27 547.755 2
 -7 -2 -9 2400.93 616.654 2
 -7 2 -9 3186.2 539.263 3
 -7 2 -10 23241.3 1800.4 2
 -7 -2 -10 24034.9 1851.78 2
 -7 2 -10 25368.4 1460.2 3
 -7 2 -11 5539.92 689.354 3
 -7 -2 -11 4286.29 859.518 2
 -7 2 -11 4378.72 852.298 2
 -7 2 -12 2201.24 460.513 3
 -7 -2 -12 1533.28 618.872 2
 -7 2 -12 613.669 508.207 2
 -7 2 -13 1526.43 380.992 3
 -7 -2 -13 969.995 501.204 2
 -7 2 -13 1182.32 474.096 2
 -7 2 -14 4711.9 977.611 2
 7 3 -16 420.545 315.261 4
 -7 3 15 10729.7 984.575 3
 7 3 -15 12295.8 1404.48 4
 -7 3 15 12380.2 1512.91 1
 -7 3 14 477.362 286.619 3
 7 3 -14 494.847 446.245 4
 -7 3 13 6492.44 753.434 3
 7 3 -13 5005.52 929.046 4
 -7 3 12 775.172 305.46 3
 7 3 -12 1176.65 484.131 4
 7 3 -11 9401.41 1204.94 4
 -7 3 11 10878.9 960.598 3
 -7 3 10 3785.66 593.815 3
 7 3 -10 3285.33 731.956 4
 7 3 -9 13650.5 1368.59 4
 -7 3 9 16299 1183.32 3
 7 3 -8 12528.5 1301.8 4
 7 -3 -8 12383 680.451 4
 -7 3 8 13917.7 1077.41 3
 -7 3 7 -165.823 215.369 3
 7 -3 -7 91.2185 105.291 4
 -7 3 6 263.896 224.412 3
 7 -3 -6 -5.35977 53.2254 4
 7 -3 -5 10168.4 753.728 4
 7 3 -5 10710.9 1164.14 4
 -7 3 5 10890.9 960.723 3
 -7 -3 4 169.598 65.2695 2
 -7 3 4 167.333 245.464 3
 7 3 -4 186.871 214.474 4
 7 -3 -4 68.3907 117.417 4
 -7 -3 4 192.751 60.9031 1
 -7 -3 3 691.127 157.171 2
 -7 3 3 440.724 253.729 3
 7 3 -3 744.186 347.703 4
 7 -3 -3 524.411 215.472 4
 -7 -3 3 423.702 141.357 1
 -7 -3 2 14013.5 746.475 1
 7 3 -2 13789.8 1256.8 4
 7 -3 -2 14490.8 1009.36 4
 -7 -3 2 14620.7 754.6 2
 -7 3 2 15445 1148.86 3
 -7 -3 1 45715.1 1487.67 1
 7 3 -1 43714 2204.99 4
 7 -3 -1 46171.7 1868.56 4
 -7 -3 1 45205.8 1477.61 2
 -7 3 1 45288.4 1954.49 3
 -7 -3 0 8103.56 698.678 1
 7 3 0 6510.29 693.136 3
 7 -3 0 7931.35 814.807 4
 7 3 0 6394.71 851.415 4
 -7 -3 0 7097.08 651.012 2
 -7 3 0 7313.24 807.53 3
 -7 -3 -1 242.855 215.409 1
 -7 3 -1 636.576 321.909 3
 -7 -3 -1 807.788 271.812 2
 7 3 1 855.04 353.773 4
 7 3 1 529.269 226.251 3
 7 3 2 36886.6 1545.94 3
 -7 -3 -2 34128.6 1599.38 1
 7 3 2 33665.8 1898.01 4
 -7 -3 -2 36592.1 1654.88 2
 -7 3 -2 36455.9 1794.18 3
 7 3 3 29981.9 1361.45 3
 -7 -3 -3 30444.3 1598.15 1
 7 3 3 32379.4 1869.48 4
 -7 -3 -3 30127.1 1589.76 2
 -7 3 -3 33797.7 1745.38 3
 -7 -3 -4 334.157 188.284 1
 -7 3 -4 397.325 264.037 3
 -7 -3 -4 273.675 251.481 2
 7 3 4 440.154 278.74 4
 7 3 4 692.566 214.932 3
 -7 3 -5 5431.17 727.979 3
 -7 -3 -5 5496.41 777.187 2
 7 3 5 5694.34 836.532 4
 7 3 5 5685.84 542.937 3
 -7 3 -6 1574.75 426.117 3
 -7 -3 -6 1932.61 521.611 2
 7 3 6 2340.61 338.588 3
 7 3 6 1555.85 499.808 4
 -7 3 -7 3210.42 587.678 3
 -7 -3 -7 3907.01 728.476 2
 7 3 7 3077.16 617.244 4
 -7 3 -8 132.527 138.48 3
 -7 -3 -8 175.425 317.774 2
 -7 -3 -9 17123.4 1595.78 2
 -7 3 -9 17855.9 1362.2 3
 -7 3 -10 1262.87 382.387 3
 -7 -3 -10 943.861 465.05 2
 -7 3 -10 1212.39 495.944 2
 -7 -3 -11 -419.61 436.908 2
 -7 3 -11 332.942 185.184 3
 -7 3 -11 57.9682 332.849 2
 -7 -3 -12 444.35 385.274 2
 -7 3 -12 176.07 230.248 3
 -7 3 -12 -398.326 439.44 2
 -7 3 -13 5743.34 861.746 3
 -7 3 -13 6712.28 1084.06 2
 -7 4 13 653.923 285.687 3
 -7 4 12 2912.63 565.023 3
 7 4 -12 3352.16 824.88 4
 -7 4 11 159.751 225.525 3
 7 4 -11 193.392 375.567 4
 -7 4 10 199.591 226.607 3
 7 4 -10 664.461 431.816 4
 -7 4 9 246.083 277.825 3
 7 4 -9 354.537 398.801 4
 -7 4 8 1692.09 480.433 3
 7 4 -8 1101.68 486.376 4
 -7 4 7 3534.2 617.552 3
 7 4 -7 2499.22 581.94 4
 -7 4 6 -49.3805 173.34 3
 7 4 -6 616.146 408.044 4
 -7 4 5 66.6574 235.962 3
 7 4 -5 -3.11141 332.473 4
 7 4 -4 20855.1 1752.95 4
 -7 4 4 17129.3 1323.72 3
 -7 4 3 2415.27 554.339 3
 7 4 -3 2774.26 712.704 4
 7 4 -2 7501.38 1072.89 4
 -7 4 2 7349.21 891.399 3
 -7 4 1 44.5984 249.25 3
 7 4 -1 5.71168 184.002 4
 -7 4 0 1014.44 398.786 3
 7 4 0 1017.69 445.915 4
 -7 4 -1 7123.52 907.499 3
 7 4 1 6979.16 951.035 4
 -7 -4 -1 5545.17 623.427 2
 -7 -4 -2 1681.04 386.703 2
 -7 4 -2 2116.12 537.508 3
 7 4 2 1875.76 532.551 4
 -7 -4 -3 90.5905 198.249 2
 -7 4 -3 195.481 236.407 3
 7 4 3 279.558 268.846 4
 -7 -4 -4 5584.27 769.024 2
 -7 4 -4 5444.98 812.871 3
 7 4 4 4569.94 810.047 4
 7 4 5 7992.67 1034.19 4
 -7 -4 -5 9038.59 1039.21 2
 -7 4 -5 8605.06 1028.09 3
 -7 -4 -6 809.032 381.074 2
 -7 4 -6 1015.43 418.218 3
 7 4 6 765.708 350.523 4
 -7 -4 -7 1286.88 503.39 2
 -7 4 -7 2888.36 603.782 3
 7 4 7 2392.91 582.879 4
 -7 -4 -8 359.535 342.808 2
 -7 4 -8 -8.01324 223.846 3
 7 4 8 837.469 435.085 4
 -7 -4 -9 983.537 464.2 2
 -7 4 -9 484.441 253.557 3
 7 4 9 1001.35 440.979 4
 -7 -4 -10 2033.53 604.876 2
 -7 4 -10 2776.38 663.773 2
 -7 -4 -11 -647.398 406.837 2
 -7 4 -11 996.216 560.034 2
 -7 5 10 857.196 348.624 3
 -7 5 9 1849.49 461.24 3
 -7 5 8 915.688 382.619 3
 -7 5 7 3915.62 738.644 3
 -7 5 6 7054.45 997.579 3
 7 5 -6 6517.28 1094.27 4
 -7 5 5 816.035 398.99 3
 7 5 -5 -183.427 439.124 4
 -7 5 4 4977.99 825.084 3
 7 5 -4 3133.46 791.548 4
 -7 5 3 8.09545 317.169 3
 7 5 -3 -424.974 367.258 4
 -7 5 2 142.032 267.621 3
 7 5 -2 -220.735 346.249 4
 -7 5 1 1084.46 486.566 3
 7 5 -1 2050.12 664.708 4
 7 5 0 9582.04 1275.48 4
 -7 5 0 9026.83 1116.51 3
 -7 5 -1 -247.599 330.297 3
 7 5 1 365.939 364.823 4
 7 5 2 1234.09 559.699 4
 7 5 3 269.02 271.55 4
 7 5 4 48.0926 208.871 4
 7 5 5 587.065 402.915 4
 -8 0 19 -16.0957 256.167 1
 -8 0 18 497.157 397.581 1
 -8 0 17 26.3179 78.8271 1
 8 0 -16 2890.24 544.57 4
 -8 0 16 2794.23 638.613 1
 8 0 -15 425.677 236.146 4
 -8 0 15 -186.649 283.752 1
 8 0 -14 29743.8 1626.33 4
 -8 0 14 27982.5 1809.99 1
 8 0 -13 -259.692 212.088 4
 8 0 -12 2479.15 488.141 4
 8 0 -11 178.291 218.067 4
 -8 0 11 -3.7064 177.638 3
 8 0 -10 899.137 295.973 4
 -8 0 10 903.833 360.135 3
 8 0 -9 -91.4639 155.171 4
 -8 0 9 88.6952 195.545 3
 -8 0 8 30216 1549.27 3
 8 0 -8 31117.8 1583.96 4
 8 0 -7 -226.744 202.028 3
 8 0 -7 -70.9209 146.518 4
 -8 0 7 228.213 238.363 3
 -8 0 6 55350.8 2012.87 3
 8 0 -6 56174 1979.94 3
 8 0 -5 55.3079 72.8968 3
 -8 0 5 -45.3219 222.289 3
 -8 0 4 66821 2150.81 3
 8 0 -4 75812.8 2240.5 3
 8 0 -3 -165.963 119.372 3
 -8 0 3 37.1143 135.117 3
 -8 0 2 40688.2 1629.99 3
 8 0 -2 39448.3 1593.48 3
 8 0 -1 48.575 116.511 3
 -8 0 1 126.629 182.318 3
 -8 0 0 192372 3456.3 3
 8 0 0 192316 3439.28 3
 8 0 1 80.956 111.193 3
 -8 0 -1 367.102 194.504 3
 8 0 2 694.127 204.544 3
 -8 0 -2 609.962 202.326 3
 8 0 3 344.204 175.74 3
 -8 0 -3 78.8821 157.596 3
 8 0 4 9094 749.117 3
 -8 0 -4 7754.79 687.387 3
 8 0 5 7.64437 126.265 3
 -8 0 -5 -77.0964 133.588 3
 8 0 6 1814.4 348.016 3
 -8 0 -6 2205.43 362.351 3
 -8 0 -6 1987.68 510.065 2
 8 0 7 -219.388 138.316 3
 -8 0 -7 -125.621 154.287 3
 -8 0 -8 42089 2306.69 2
 -8 0 -8 43291.7 1569.67 3
 -8 0 -9 -36.9507 119.166 3
 -8 0 -9 108.627 304.946 2
 -8 0 -10 1052.14 246.8 3
 -8 0 -10 1522.37 537.836 2
 -8 0 -11 94.8568 93.0511 3
 -8 0 -11 572.197 438.47 2
 -8 0 -12 2389.87 742.832 2
 -8 0 -13 151.895 338.77 2
 -8 1 19 1568.05 622.53 1
 -8 1 18 12065.7 1434.97 1
 8 1 -18 15021.2 1344.52 4
 -8 -1 17 9807.15 1047.77 1
 8 1 -17 10055.7 1100.76 4
 -8 1 17 9926.2 1303.66 1
 -8 -1 16 2448.83 530.821 1
 8 1 -16 2516.04 599.45 4
 -8 1 16 2532.98 626.492 1
 -8 -1 15 4275.05 677.938 1
 8 1 -15 5159.67 801.632 4
 -8 1 15 6209.06 985.817 1
 -8 1 14 22732.4 1457.93 3
 8 1 -14 21563.9 1553.23 4
 -8 -1 14 22863.7 1462.8 1
 -8 -1 13 3737.87 604.47 2
 8 1 -13 3483.21 634.139 4
 -8 1 13 3811.37 582.734 3
 -8 -1 13 3469.2 571.807 1
 -8 -1 12 195.38 199.671 2
 8 1 -12 286.01 255.768 4
 -8 1 12 646.568 295.051 3
 -8 1 11 24674.1 1454.33 3
 8 1 -11 21622.7 1497.42 4
 -8 -1 11 25239.4 1436.45 2
 -8 1 10 7933.57 820.769 3
 8 1 -10 8448.59 929.327 4
 -8 1 9 5802.4 711.303 3
 8 1 -9 6839.77 842.368 4
 8 -1 -8 159.347 182.426 4
 8 1 -8 -100.366 181.001 4
 -8 1 8 176.385 228.159 3
 -8 1 7 26514.4 1411.08 3
 8 1 -7 26079.1 1572.02 4
 8 -1 -6 83.4486 130.416 3
 8 1 -6 446.9 250.137 4
 -8 1 6 44.0774 202.746 3
 -8 -1 6 45.1217 214.394 3
 -8 -1 5 8319.94 809.964 3
 8 1 -5 6712.93 801.677 4
 8 -1 -5 8553.59 791.664 3
 8 1 -5 7861.61 755.113 3
 -8 1 5 5934.86 664.387 3
 8 -1 -4 -41.9666 128.29 3
 8 1 -4 -145.867 142.385 3
 8 1 -4 181.282 178.662 4
 -8 1 4 48.5552 142.379 3
 -8 -1 4 -159.382 161.099 3
 -8 -1 3 36138.7 1604.8 3
 8 -1 -3 36257.9 1587.93 3
 8 1 -3 37391.7 1576 3
 -8 1 3 36706.3 1606.62 3
 -8 -1 2 15248.4 1027.59 3
 8 -1 -2 18583 1123.55 3
 8 1 -2 17009.2 1049.6 3
 -8 1 2 16348.5 1083.29 3
 -8 -1 1 4285.16 541.384 3
 8 -1 -1 4459 558.813 3
 8 1 -1 4133.94 518.535 3
 -8 1 1 4067.34 560.469 3
 -8 -1 0 15509.5 1005.47 3
 8 -1 0 16258.5 1055.59 3
 8 1 0 16188 998.913 3
 -8 1 0 15944.9 1047.67 3
 -8 -1 -1 42905.8 1633.26 3
 8 -1 1 41170.4 1676.41 3
 8 1 1 44291.7 1618.76 3
 -8 1 -1 39295.5 1635.99 3
 8 -1 2 617.495 258.943 3
 8 1 2 483.76 193.733 3
 -8 1 -2 452.392 230.883 3
 -8 -1 -2 875.132 270.21 3
 -8 -1 -3 13291.8 894.277 3
 -8 -1 -3 13238.4 1100.25 2
 -8 -1 -3 14046.6 1141.65 1
 8 -1 3 13682.2 984.335 3
 8 1 3 14296 907.547 3
 -8 1 -3 13454 963.603 3
 8 -1 4 1667.57 362.855 3
 8 1 4 1738.28 324.195 3
 -8 1 -4 2453.43 427.339 3
 -8 -1 -4 2646 397.068 3
 -8 -1 -4 1952.39 481.652 2
 8 -1 5 1096.16 335.326 3
 8 1 5 1175.81 274.07 3
 -8 1 -5 910.27 282.726 3
 -8 -1 -5 1081.18 272.643 3
 -8 -1 -5 1213.71 434.828 2
 -8 -1 -6 11709.2 1145.29 2
 -8 -1 -6 12271.3 818.676 3
 8 1 6 11248.8 767.385 3
 -8 1 -6 13020.6 948.806 3
 8 1 7 21835.6 1031.55 3
 -8 1 -7 21224.3 1217.8 3
 -8 -1 -7 23718.2 1690.34 2
 -8 -1 -8 5433.71 852.93 2
 8 1 8 5085.02 500.185 3
 -8 1 -8 5105.31 841.635 2
 -8 1 -8 4943.94 597.702 3
 -8 1 -9 668.167 245.829 3
 -8 -1 -9 -180.588 365.942 2
 -8 1 -9 -539.556 397.722 2
 -8 1 -10 841.647 277.341 3
 -8 -1 -10 817.371 442.571 2
 -8 1 -10 819.118 416.533 2
 -8 -1 -11 13514.9 1458.59 2
 -8 1 -11 10172.9 871.107 3
 -8 1 -11 11969.5 1381.54 2
 -8 1 -12 198.874 189.192 3
 -8 -1 -12 361.153 394.542 2
 -8 1 -12 213.695 298.74 2
 -8 -1 -13 377.359 451.611 2
 -8 1 -13 167.223 292.615 2
 8 2 -18 125.031 204.789 4
 8 2 -17 1389.46 505.231 4
 -8 2 17 1431.85 532.125 1
 8 2 -16 -131.811 310.166 4
 -8 2 16 296.366 218.958 3
 -8 2 16 145.941 314.697 1
 -8 2 15 8451.93 916.946 3
 8 2 -15 9043.52 1144.47 4
 -8 2 14 6465.6 804.08 3
 8 2 -14 6282.02 971.838 4
 -8 2 13 161.578 273.291 3
 8 2 -13 418.816 313.672 4
 -8 -2 12 -36.3132 115.71 1
 -8 2 12 230.318 235.672 3
 8 2 -12 -72.0242 250.536 4
 -8 2 11 14661.3 1132.34 3
 8 -2 -11 15349.7 851.044 4
 8 2 -11 15448 1401.04 4
 -8 -2 11 15285.2 879.066 1
 -8 2 10 17674.5 1229.05 3
 8 -2 -10 19930.8 1012.41 4
 8 2 -10 19233.3 1551.49 4
 -8 -2 10 19561.2 973.309 2
 -8 -2 10 17777.4 929.269 1
 8 2 -9 12308.7 1229.24 4
 -8 -2 9 12767.1 785.553 2
 -8 2 9 13507.9 1068.82 3
 -8 2 8 1789.01 422.174 3
 8 2 -8 1634.92 470.128 4
 8 2 -7 11165.2 1148.51 4
 -8 2 7 9949.02 927.796 3
 -8 2 6 4479.91 614.664 3
 8 2 -6 6186.7 848.162 4
 8 2 -5 16813.6 1359.54 4
 -8 2 5 16144.2 1138.96 3
 -8 2 4 3275.74 537.513 3
 8 2 -4 2867.75 581.717 4
 -8 2 3 293.469 219.724 3
 8 2 -3 24.3688 230.834 4
 8 2 -2 27717 1418.05 3
 8 2 -2 29049.7 1734.54 4
 -8 -2 2 26537.4 1259.86 1
 -8 2 2 30247.4 1543.6 3
 -8 -2 1 802.774 241.069 1
 -8 2 1 1128.29 344.93 3
 8 2 -1 515.325 300.331 4
 8 2 -1 726.811 244.66 3
 -8 -2 1 1080.43 312.915 2
 -8 -2 0 12526.1 944.076 2
 -8 -2 0 10720 870.971 1
 -8 2 0 11956.3 989.995 3
 8 2 0 13008.3 942.835 3
 -8 -2 -1 9513.04 864.447 2
 -8 -2 -1 9658.47 855.512 1
 -8 2 -1 8392.92 835.886 3
 8 2 1 8103.67 731.581 3
 -8 -2 -2 35952.6 1707.08 1
 -8 2 -2 34478.2 1675.57 3
 8 2 2 34833.4 1473.55 3
 -8 -2 -2 36531.5 1724.58 2
 -8 -2 -3 -33.8852 194.27 1
 -8 2 -3 351.03 209.912 3
 8 2 3 -1.26267 139.286 3
 -8 -2 -3 -61.5598 195.019 2
 8 2 4 10426 769.143 3
 -8 -2 -4 10913.4 1039.24 2
 -8 2 -5 4856.58 652.821 3
 -8 -2 -5 4128.62 704.922 2
 8 2 5 4637.59 506.4 3
 8 2 6 273.49 129.951 3
 -8 2 -6 243.93 184.09 3
 -8 -2 -6 -70.9163 191.618 2
 8 2 7 2198.45 314.558 3
 -8 2 -7 1288.13 351.475 3
 -8 -2 -7 2326.83 568.386 2
 -8 2 -8 104.45 179.786 3
 -8 -2 -8 127.104 256.623 2
 -8 -2 -9 12672.9 1377.33 2
 -8 2 -9 12309.7 1066.26 3
 -8 2 -10 3088.58 573.086 3
 -8 -2 -10 2703.45 722.141 2
 -8 2 -10 2857.22 707.802 2
 -8 2 -11 1138.56 388.614 3
 -8 2 -11 1320.22 526.58 2
 -8 2 -12 4.00006 95.8971 3
 -8 -2 -12 -305.14 222.724 2
 -8 2 -13 17443.5 1772.66 2
 -8 3 15 1501.73 406.281 3
 8 3 -15 1963.75 589.751 4
 -8 3 14 573.634 297.071 3
 8 3 -14 -84.1758 371.345 4
 -8 3 13 3337.23 563.65 3
 8 3 -13 3362.36 770.404 4
 -8 3 12 10230.1 1001.1 3
 8 3 -12 10197.4 1284.45 4
 -8 3 11 66.3127 226.603 3
 8 3 -11 -3.24244 205.304 4
 -8 3 10 1393.78 411.631 3
 8 3 -10 1680.79 619.094 4
 -8 3 9 1245.07 413.948 3
 8 3 -9 395.962 373.11 4
 8 3 -8 22848.1 1815.29 4
 -8 3 8 21118.6 1410.44 3
 -8 3 7 1425.31 413.567 3
 8 3 -7 1918.84 547.355 4
 8 -3 -7 2317.17 364.77 4
 8 3 -6 10215.4 1184.19 4
 8 -3 -6 9685.34 753.239 4
 -8 3 6 9198.78 934.813 3
 -8 -3 5 3532.28 265.25 1
 -8 3 5 4225.24 642.139 3
 8 3 -5 3683.39 711.915 4
 8 -3 -5 4676.25 553.878 4
 -8 -3 5 3533.96 265.105 2
 -8 -3 4 235.955 111.27 1
 -8 3 4 568.229 284.046 3
 -8 -3 4 402.062 122.007 2
 8 3 -4 584.236 416.322 4
 8 -3 -4 458.467 176.215 4
 -8 3 3 348.295 261.841 3
 -8 -3 3 202.004 132.398 1
 -8 -3 3 302.555 176.082 2
 8 3 -3 896.527 417.026 4
 8 -3 -3 334.711 168.902 4
 -8 3 2 3643.43 610.766 3
 -8 -3 2 2804.62 386.362 1
 -8 -3 2 3071.63 398.986 2
 8 3 -2 2756.12 631.669 4
 8 -3 -2 2349.66 435.648 4
 -8 -3 1 11477.8 819.19 1
 8 3 -1 12780.4 1258.55 4
 -8 -3 1 12305.8 836.859 2
 -8 3 1 12567 1103.67 3
 -8 3 0 2967.21 571.946 3
 -8 -3 0 2271.13 417.264 1
 -8 -3 0 1844.5 397.387 2
 8 3 0 2571.15 585.522 4
 -8 3 -1 1616.89 412.674 3
 -8 -3 -1 1312.04 373.051 1
 -8 -3 -1 1047.65 353.036 2
 8 3 1 1576.03 510.183 4
 8 3 2 25284.2 1342.55 3
 -8 -3 -2 24697.6 1432.1 1
 8 3 2 28251.1 1839.93 4
 -8 -3 -2 24539 1424.18 2
 -8 3 -2 25509.4 1577.95 3
 -8 -3 -3 -122.952 263.222 1
 -8 3 -3 -188.295 188.429 3
 -8 -3 -3 -217.04 170.003 2
 8 3 3 73.7709 156.741 4
 8 3 3 253.639 172.711 3
 -8 3 -4 3281.77 597.576 3
 -8 -3 -4 4164.9 676.538 2
 8 3 4 3981.98 499.401 3
 8 3 4 3828.7 687.615 4
 -8 3 -5 2.16463 196.651 3
 -8 -3 -5 89.0039 267.101 2
 8 3 5 -171.529 195.943 3
 8 3 5 -259.304 324.978 4
 8 3 6 7919.68 1020.95 4
 -8 -3 -6 8882.63 1054.19 2
 -8 3 -6 8993.85 988.848 3
 -8 3 -7 874.601 350.003 3
 -8 -3 -7 280.654 390.01 2
 -8 3 -8 481.099 296.937 3
 -8 -3 -8 -90.8644 283.814 2
 -8 3 -9 808.662 348.283 3
 -8 -3 -9 180.364 433.914 2
 -8 3 -10 15483.6 1590.53 2
 -8 -3 -10 17646.8 1725.49 2
 -8 3 -10 17650.5 1422.8 3
 -8 3 -11 333.137 229.785 3
 -8 3 -11 491.436 403.547 2
 -8 3 -12 4334.61 750.507 3
 -8 4 13 11765.9 1116.37 3
 -8 4 12 211.292 158.481 3
 -8 4 11 5318.73 782.937 3
 -8 4 10 5010.54 730.431 3
 8 4 -10 4355.34 900.708 4
 -8 4 9 3189.67 636.442 3
 8 4 -9 4167.84 881.656 4
 -8 4 8 1131.17 413.083 3
 8 4 -8 2162.54 638.519 4
 -8 4 7 -473.306 300.372 3
 8 4 -7 -237.374 410.428 4
 -8 4 6 1472.84 475.12 3
 8 4 -6 1582.28 597.362 4
 8 4 -5 14179.9 1510.96 4
 -8 4 5 16078.5 1349.21 3
 -8 4 4 5782.01 842.506 3
 8 4 -4 7418.39 1114.53 4
 -8 4 3 285.419 238.27 3
 8 4 -3 -643.899 407.553 4
 -8 4 2 499.858 348.945 3
 8 4 -2 946.694 445.32 4
 -8 4 1 354.855 308.29 3
 8 4 -1 769.244 418.246 4
 -8 4 0 2804.11 607.535 3
 8 4 0 2024.02 633.419 4
 -8 4 -1 1114.88 414.433 3
 8 4 1 953.594 402.424 4
 8 4 2 6363.24 987.741 4
 -8 -4 -2 7248.27 801.279 2
 -8 4 -2 8838.99 1056 3
 8 4 3 37616.2 2319.07 4
 -8 -4 -3 33748.8 1816.8 2
 -8 4 -3 34381.7 2040.43 3
 8 4 4 18483.6 1648.49 4
 -8 -4 -4 14241.5 1259.4 2
 -8 4 -4 18679.1 1528.31 3
 -8 -4 -5 8088.19 995.25 2
 8 4 5 8122.86 1114.24 4
 -8 -4 -6 -81.5131 275.592 2
 8 4 6 -604.409 412.507 4
 -8 -4 -7 3657.58 701.66 2
 -8 4 -7 4774.73 823.661 3
 8 4 7 5186.37 899.88 4
 -8 -4 -8 -149.472 355.151 2
 8 4 8 195.667 337.569 4
 -8 -4 -9 1573.12 548.913 2
 8 4 9 1422.35 569.192 4
 -8 -4 -10 2157.59 624.966 2
 -8 4 -10 4218.03 868.018 2
 -8 5 10 1272.3 500.458 3
 -8 5 9 10153.5 1147.69 3
 -8 5 8 7384.13 992.505 3
 -8 5 7 283.094 383.028 3
 -8 5 6 -132.543 296.231 3
 -8 5 5 7307.79 1027.88 3
 -8 5 4 1316.17 487.524 3
 8 5 -3 8440.92 1296.11 4
 8 5 -2 4142.12 912.79 4
 8 5 -1 595.626 469.745 4
 8 5 0 737.724 500.281 4
 8 5 1 -303.285 343.401 4
 8 5 2 -32.2413 268.105 4
 8 5 3 2125.55 617.698 4
 8 5 4 978.021 406.78 4
 8 5 5 4783.09 1004.73 4
 -9 0 19 13171.1 1452.31 1
 -9 0 18 224.663 213.477 1
 -9 0 17 27810.2 2008.75 1
 9 0 -16 368.943 263.179 4
 -9 0 16 -43.7242 143.523 1
 9 0 -15 6902.24 835.078 4
 -9 0 15 5237 826.91 1
 9 0 -14 -210.36 151.376 4
 9 0 -13 19282.9 1375.31 4
 9 0 -12 69.5407 193.243 4
 -9 0 12 -2.14351 226.354 3
 -9 0 11 10172.8 1004.99 3
 9 0 -11 9059.64 949.745 4
 9 0 -10 -189.576 236.023 4
 -9 0 10 115.036 166.436 3
 -9 0 9 36640 1840.69 3
 9 0 -9 35821.1 1829.73 4
 9 0 -8 -226.889 243.345 4
 -9 0 8 251.897 219.327 3
 -9 0 7 13466.8 1085.2 3
 9 0 -7 14616.2 1183.06 4
 -9 0 6 -69.1506 184.048 3
 -9 0 5 4061.51 584.58 3
 -9 0 4 57.1858 203.24 3
 -9 0 3 793.875 302.806 3
 -9 0 2 -32.0835 206.132 3
 9 0 -1 839.575 288.37 3
 -9 0 1 392.648 240.802 3
 9 0 0 -16.8043 101.971 3
 -9 0 0 -154.282 180.531 3
 -9 0 -1 15092.5 1038.79 3
 9 0 1 16060.6 1062.05 3
 9 0 2 68.5466 164.317 3
 -9 0 -2 85.3388 203.864 3
 -9 0 -3 6364.76 690.164 3
 9 0 3 5286.68 613.31 3
 9 0 4 60.4349 115.614 3
 -9 0 -4 17.5325 107.464 3
 9 0 5 22336.2 1241.35 3
 -9 0 -5 19318.2 1150.55 3
 9 0 6 74.358 106.789 3
 -9 0 -6 40.0865 154.3 3
 -9 0 -6 64.6214 254.51 2
 -9 0 -7 24433.6 1800.12 2
 9 0 7 25378.7 1330.32 3
 -9 0 -7 25621.2 1309.69 3
 -9 0 -8 391.086 196.741 3
 -9 0 -8 343.207 323.251 2
 -9 0 -9 351.148 199.506 3
 -9 0 -9 1386.62 544.536 2
 -9 0 -10 -101.814 122.85 3
 -9 0 -10 -421.941 369.205 2
 -9 0 -11 4054.69 879.507 2
 -9 0 -12 -177.728 433.572 2
 -9 1 18 -159.395 250.971 1
 9 1 -17 -550.286 427.709 4
 -9 1 17 84.9569 288.896 1
 -9 -1 16 6013.51 821.53 1
 9 1 -16 7286.15 998.375 4
 -9 1 16 8543.13 1194.49 1
 9 1 -15 3814.16 738.253 4
 -9 1 15 5157.92 757.58 3
 -9 -1 15 5529.12 781.785 1
 9 -1 -14 1622.46 383.814 4
 9 1 -14 1566.79 494.727 4
 -9 1 14 1590.43 462.433 3
 -9 -1 14 1557.95 467.98 1
 -9 1 13 6685.18 863.392 3
 9 -1 -13 6683.27 731.115 4
 9 1 -13 5337.96 818.34 4
 9 -1 -12 661.734 257.582 4
 9 1 -12 610.192 286.254 4
 -9 1 12 392.484 278.455 3
 -9 1 11 26686.3 1605.46 3
 9 -1 -11 26197.2 1426.24 4
 9 1 -11 29653.9 1844.23 4
 -9 -1 11 27968.5 1586.83 2
 9 -1 -10 156.268 160.016 4
 9 1 -10 -140.483 182.629 4
 -9 1 10 202.866 221.577 3
 9 -1 -9 2391.9 459.545 4
 9 1 -9 2116.59 517.726 4
 -9 1 9 2243.29 475.219 3
 9 1 -8 4301.5 688.286 4
 -9 1 8 4978.23 698.658 3
 9 1 -7 1143.75 411.309 4
 -9 1 7 2281.98 487.671 3
 -9 -1 7 2279.07 476.693 3
 -9 1 6 38749.8 1812.25 3
 -9 -1 6 38876 1852.41 3
 9 1 -6 39888 2045.56 4
 -9 -1 5 26482.7 1510.37 3
 9 1 -5 26334.3 1658.61 4
 -9 1 5 24164.7 1413.48 3
 -9 1 4 190.675 225.78 3
 -9 -1 4 -12.3611 155.002 3
 -9 -1 3 6304.78 730.038 3
 -9 1 3 6592.49 754.851 3
 -9 -1 2 10425.3 917.528 3
 -9 1 2 10616.7 936.786 3
 9 1 -1 135.004 168.872 3
 -9 1 1 326.67 232.799 3
 -9 -1 1 370.191 240.033 3
 -9 -1 0 10719 903.623 3
 9 1 0 10871.6 879.716 3
 -9 1 0 9787 876.453 3
 -9 -1 -1 17271.9 1118.74 3
 9 1 1 16954.1 1077.52 3
 -9 1 -1 15480 1103.32 3
 -9 -1 -2 10703.3 874.906 3
 9 1 2 12002 904.489 3
 -9 1 -2 11220.6 951.511 3
 -9 -1 -3 29911.2 1437.87 3
 -9 -1 -3 32895 1811 2
 9 1 3 29016.4 1381.94 3
 -9 1 -3 28709.6 1500.2 3
 9 1 4 905.769 260.118 3
 -9 1 -4 1315.49 344.771 3
 -9 -1 -4 1123.31 293.473 3
 -9 -1 -4 1191.91 429.675 2
 9 1 5 567.249 195.025 3
 -9 1 -5 704.091 286.575 3
 -9 -1 -5 538.129 239.189 3
 -9 -1 -5 375.896 298.397 2
 -9 -1 -6 6685.46 664.177 3
 -9 -1 -6 6181.41 880.595 2
 9 1 6 6729.5 639.633 3
 -9 1 -6 6852.37 740.942 3
 -9 -1 -7 8734.78 743.485 3
 -9 -1 -7 8102.85 1056.46 2
 9 1 7 7830.96 683.356 3
 -9 1 -7 7821.49 794.405 3
 -9 1 -8 3884.57 585.081 3
 -9 -1 -8 3915.18 754.237 2
 -9 -1 -8 3728.35 479.678 3
 -9 1 -8 3526.96 719.279 2
 -9 -1 -9 10160.2 754.315 3
 -9 -1 -9 8908.28 1155.78 2
 -9 1 -9 9441.62 1233.08 2
 -9 1 -9 8315.66 811.815 3
 -9 -1 -10 7725.36 1157.33 2
 -9 1 -10 6150.45 1063.67 2
 -9 1 -10 6425.39 746.379 3
 -9 1 -11 3928.1 548.118 3
 -9 -1 -11 3852.49 849.061 2
 -9 1 -11 3518.49 821.076 2
 -9 -1 -12 -3.82891 425.131 2
 -9 1 -12 783.977 536.914 2
 9 2 -18 2360.48 692.913 4
 9 2 -17 415.929 380.635 4
 -9 2 17 974.374 330.105 3
 9 2 -16 -351.332 298.288 4
 -9 2 16 940.074 376.816 3
 9 2 -15 511.673 359.194 4
 -9 2 15 259.447 264.157 3
 -9 2 14 84.8495 223.818 3
 9 2 -14 75.4395 252.749 4
 -9 2 13 1667.11 491.116 3
 9 2 -13 1082.76 438.316 4
 -9 2 12 39082.3 1980.36 3
 9 2 -12 36224.5 2273.84 4
 -9 2 11 2611.25 522.439 3
 9 2 -11 2080.18 578.637 4
 -9 2 10 1031.41 372.44 3
 9 2 -10 1640.27 518.17 4
 -9 2 9 20098.8 1394.43 3
 9 2 -9 18475.8 1557.63 4
 9 2 -8 9646.78 1127.3 4
 -9 2 8 10306 1007.36 3
 9 2 -7 13715.3 1327.36 4
 -9 2 7 16064.6 1221.58 3
 9 2 -6 14032.3 1332.04 4
 -9 2 6 12202.7 1071.52 3
 -9 2 5 305.416 226.104 3
 9 2 -5 -183.75 222.018 4
 9 2 -4 21151.1 1590.67 4
 -9 2 4 20026.2 1344.7 3
 -9 2 3 4632.82 679.952 3
 9 2 -3 5847.45 845.262 4
 9 2 -2 9589.09 1076.9 4
 -9 -2 2 10005.7 857.316 1
 -9 2 2 8330.52 887.795 3
 -9 -2 1 13464.8 1005.81 2
 9 2 -1 14381.4 1306.32 4
 -9 -2 1 14358.8 1043.36 1
 -9 2 1 13673.7 1104.77 3
 -9 -2 0 20496.9 1281.05 2
 -9 -2 0 19471.8 1244.22 1
 -9 2 0 23448.7 1446.32 3
 -9 -2 -1 3088.96 554.521 1
 -9 2 -1 2350.18 469.859 3
 -9 -2 -1 3009.4 545.169 2
 -9 -2 -2 19457.9 1337.93 1
 -9 2 -2 20924.7 1372.5 3
 9 2 2 20045.6 1181.19 3
 -9 -2 -2 20590.6 1384.09 2
 -9 2 -3 63.4825 198.401 3
 9 2 3 -262.301 133.989 3
 -9 -2 -3 -238.054 259.577 2
 -9 -2 -4 6291.19 849.788 2
 -9 2 -4 9222.54 935.556 3
 9 2 4 8335.96 752.644 3
 9 2 5 694.079 232.343 3
 -9 2 -5 852.093 364.848 3
 -9 -2 -5 318.337 285.218 2
 -9 2 -6 3637.78 605.181 3
 -9 -2 -6 5313.73 850.162 2
 9 2 6 5556.65 574.512 3
 -9 2 -7 2254.31 502.854 3
 -9 -2 -7 2468.66 607.425 2
 -9 2 -8 1006.02 329.555 3
 -9 -2 -8 1172.82 481.015 2
 -9 2 -9 5329.36 738.286 3
 -9 -2 -9 6642.93 1053.49 2
 -9 2 -10 6882.14 830.613 3
 -9 -2 -10 7227.51 1131.19 2
 -9 2 -10 7381.99 1128.27 2
 -9 2 -11 279.42 259.911 3
 -9 2 -11 -14.8858 298.13 2
 -9 2 -12 2498.95 543.648 3
 -9 3 15 11666.5 1156.99 3
 -9 3 14 134.791 241.993 3
 9 3 -14 924.09 458.536 4
 -9 3 13 2747.49 561.73 3
 9 3 -13 2789.65 727.433 4
 -9 3 12 3301.53 651.407 3
 9 3 -12 2517.15 663.323 4
 9 3 -11 13224.7 1486.3 4
 -9 3 11 11219.8 1096.14 3
 -9 3 10 2521.42 524.518 3
 9 3 -10 2211.32 693.878 4
 9 3 -9 34765.1 2323.39 4
 -9 3 9 34299.1 1894.91 3
 -9 3 8 458.297 324.886 3
 9 3 -8 979.552 394.618 4
 -9 3 7 1396.81 441.094 3
 9 3 -7 889.299 448.085 4
 -9 3 6 1602.41 451.445 3
 9 3 -6 806.139 342.748 4
 -9 3 5 422.738 309.144 3
 9 3 -5 1036.19 481.099 4
 -9 3 4 1229.25 421.796 3
 -9 -3 4 1761.89 284.858 2
 9 3 -4 734.316 453.244 4
 -9 3 3 2168.93 508.02 3
 -9 -3 3 2644.18 379.325 2
 9 3 -3 2950.38 668.925 4
 -9 3 2 -115.637 181.859 3
 -9 -3 2 283.539 179.154 2
 9 3 -2 109.57 288.559 4
 9 3 -1 14509.2 1414.86 4
 -9 -3 1 14028.8 960.882 2
 -9 3 1 14224.2 1221.19 3
 -9 3 0 -13.4013 183.735 3
 -9 -3 0 265.587 194.695 2
 -9 -3 0 -178.65 166.278 1
 -9 3 -1 803.012 346.286 3
 -9 -3 -1 803.588 304.093 2
 9 3 1 489.298 366.595 4
 -9 3 -2 274.11 255.916 3
 -9 -3 -2 -286.099 242.032 2
 9 3 2 -180.539 289.411 4
 -9 3 -3 4564.98 733.116 3
 -9 -3 -3 4072.68 669.295 2
 9 3 3 4270.9 790.447 4
 -9 3 -4 1776.14 446.085 3
 -9 -3 -4 1133.1 431.389 2
 9 3 4 1324.25 438.08 4
 -9 3 -5 7417.1 926.468 3
 -9 -3 -5 5216.26 812.951 2
 9 3 5 5276.22 875.731 4
 -9 3 -6 -2.39731 244.179 3
 -9 -3 -6 -160.452 334.035 2
 9 3 6 2.95141 334.458 4
 -9 3 -7 4267.41 714.65 3
 -9 -3 -7 4998.77 909.138 2
 -9 3 -8 3884.9 713.238 3
 -9 -3 -8 3263.49 714.811 2
 -9 3 -9 5509.77 819.753 3
 -9 -3 -9 3733.86 830.279 2
 -9 -3 -10 18.9096 340.103 2
 -9 3 -10 169.801 194.374 3
 -9 3 -11 4317.76 738.076 3
 -9 4 13 5270.66 832.825 3
 -9 4 12 982.508 434.88 3
 -9 4 11 1752.07 483.771 3
 -9 4 10 1021.35 401.691 3
 -9 4 9 -342.784 273.671 3
 9 4 -9 -872.79 477.244 4
 -9 4 8 8219.24 1010.37 3
 9 4 -8 6860.99 1153.8 4
 -9 4 7 282.018 276.775 3
 9 4 -7 -41.0232 118.575 4
 -9 4 6 -247.33 276.962 3
 9 4 -6 116.899 315.1 4
 -9 4 5 2134.2 552.543 3
 9 4 -5 1598.22 636.009 4
 -9 4 4 1660.59 539.489 3
 9 4 -4 2057.05 637.834 4
 -9 4 3 -404.228 307.819 3
 9 4 -3 -397.345 386.446 4
 -9 4 2 4928.25 804.519 3
 9 4 -2 3041.42 735.306 4
 -9 4 1 790.503 455.793 3
 9 4 -1 367.597 412.196 4
 -9 4 0 675.673 366.967 3
 9 4 0 1997.22 655.256 4
 -9 4 -1 3602.07 721.897 3
 9 4 1 5501.96 946.334 4
 -9 4 -2 1552.12 483.963 3
 9 4 2 2080.63 698.349 4
 -9 4 -3 7066.51 986.16 3
 9 4 3 6349.48 1066.79 4
 -9 4 -4 506.779 300.557 3
 9 4 4 343.481 381.845 4
 9 4 5 520.206 388.285 4
 -9 -4 -6 7065.22 1067.78 2
 9 4 6 6675.72 1091.7 4
 -9 -4 -7 591.158 484.956 2
 9 4 7 899.166 514.252 4
 -9 -4 -8 1909.4 699.452 2
 9 4 8 2268.77 674.947 4
 -10 0 18 8011.88 1143.69 1
 -10 0 17 -394.948 291.687 1
 -10 0 16 2965.73 749.304 1
 10 0 -15 -245.15 176.661 4
 10 0 -14 14695.2 1263.55 4
 10 0 -13 -262.557 229.876 4
 -10 0 12 13064.1 1228.68 3
 10 0 -12 12109.5 1166.22 4
 10 0 -11 -25.1636 233.785 4
 -10 0 11 -600.106 325.345 3
 -10 0 10 92362.9 3122.42 3
 10 0 -10 84698.9 3001.12 4
 10 0 -9 38.1477 201.182 4
 -10 0 9 59.2324 205.142 3
 10 0 -8 6378.39 833.813 4
 -10 0 8 5956.52 780.398 3
 10 0 -7 9.03196 182.712 4
 -10 0 7 194.826 246.735 3
 -10 0 6 57584 2332.77 3
 -10 0 5 134.665 158.815 3
 -10 0 4 16102.9 1219.5 3
 -10 0 3 110.4 196.239 3
 -10 0 2 28461.8 1567.44 3
 -10 0 1 235.469 207.712 3
 -10 0 0 968.388 347.188 3
 -10 0 -1 19.1381 148.805 3
 -10 0 -2 3478.36 547.918 3
 -10 0 -3 330.868 249.772 3
 -10 0 -4 48425.4 1941.36 3
 -10 0 -5 591.334 242.515 3
 -10 0 -6 1302.48 326.751 3
 -10 0 -6 1417.03 497.71 2
 -10 0 -7 60.2177 134.708 3
 -10 0 -7 212.417 358.264 2
 -10 0 -8 38130.2 1694.93 3
 -10 0 -8 40211.8 2490.15 2
 -10 0 -9 405.527 242.24 3
 -10 0 -9 -17.3321 265.016 2
 -10 0 -10 4585.83 935.713 2
 10 1 -17 7275.93 1019.81 4
 -10 1 17 8434.2 1258.39 1
 10 1 -16 3324.63 694.95 4
 10 1 -15 -514.529 313.292 4
 -10 1 15 7.58806 202.95 3
 10 1 -14 198.562 171.24 4
 -10 1 14 731.767 368.724 3
 -10 -1 14 1003.99 409.388 1
 -10 1 13 16093.8 1365.08 3
 10 -1 -13 14737.7 1143.22 4
 10 1 -13 15172.8 1407.26 4
 10 -1 -12 3049.9 547.858 4
 10 1 -12 3146.39 653.051 4
 -10 1 12 2081.85 523.749 3
 -10 1 11 7315.9 908.767 3
 10 -1 -11 6515.17 782.856 4
 10 1 -11 5809.75 862.508 4
 10 -1 -10 29.1118 162.073 4
 10 1 -10 222.597 296.244 4
 -10 1 10 59.7644 220.034 3
 10 -1 -9 2222.57 489.361 4
 10 1 -9 2365.91 553.207 4
 -10 1 9 2343.24 543.13 3
 -10 1 8 12093.8 1121.32 3
 10 1 -8 12501.1 1244.78 4
 -10 1 7 27667.3 1649.89 3
 -10 -1 7 25109.6 1598.71 3
 10 1 -7 29224.5 1882.95 4
 -10 1 6 13280.1 1129.73 3
 -10 -1 6 14011 1182.04 3
 10 1 -6 11515.3 1194.07 4
 10 1 -5 -333.228 225.228 4
 -10 1 5 145.974 282.669 3
 -10 -1 5 -40.7366 175.887 3
 -10 1 4 7002.83 821.992 3
 -10 -1 4 8496.34 906.22 3
 -10 -1 3 8945.27 917.428 3
 -10 1 3 10800.1 1000.26 3
 -10 1 2 -21.1038 222.019 3
 -10 -1 2 181.105 242.827 3
 -10 -1 1 6832.11 805.146 3
 -10 1 1 7450.95 823.098 3
 -10 1 0 374.221 263.238 3
 -10 -1 0 484.768 241.737 3
 -10 -1 -1 64757 2306.65 3
 -10 1 -1 70116.3 2478.95 3
 -10 1 -2 1763.66 443.245 3
 -10 -1 -2 1515.72 406.558 3
 -10 -1 -3 43377.5 1849.04 3
 -10 -1 -3 40717.3 2137.3 2
 -10 1 -3 38767.4 1851.13 3
 -10 1 -4 2658.23 517.436 3
 -10 -1 -4 2368.96 453.568 3
 -10 -1 -4 2710.98 639.641 2
 -10 -1 -5 17989.9 1522.93 2
 -10 -1 -5 18469.9 1186.4 3
 -10 1 -5 19055 1297.61 3
 -10 -1 -6 7614.63 758.224 3
 -10 -1 -6 5935.03 940.09 2
 -10 1 -6 6918.57 794.043 3
 -10 1 -7 1687.68 417.176 3
 -10 -1 -7 2798.36 441.918 3
 -10 -1 -7 2629.83 672.477 2
 -10 1 -8 1122.06 363.964 3
 -10 -1 -8 534.844 432.415 2
 -10 -1 -8 1246.58 320.809 3
 -10 1 -8 592.522 457.122 2
 -10 1 -9 1741.53 401.887 3
 -10 -1 -9 1716.42 623.844 2
 -10 1 -9 1612.52 603.324 2
 -10 1 -10 47.0391 190.624 3
 -10 -1 -10 -139.115 245.328 2
 -10 1 -10 -235.28 438.129 2
 -10 2 17 4967.73 853.805 3
 10 2 -16 2840.55 794.185 4
 -10 2 16 2078.5 552.255 3
 10 2 -15 1993.04 639.718 4
 -10 2 15 1514.63 485.908 3
 10 2 -14 4738.89 900.785 4
 -10 2 14 5389.7 827.518 3
 10 2 -13 4458.4 868.908 4
 -10 2 13 3153.84 652.746 3
 -10 2 12 3407.8 676.638 3
 10 2 -12 2827.46 694.8 4
 -10 2 11 8304.7 978.768 3
 10 2 -11 7953.72 1123.72 4
 10 -2 -10 3821.53 570.282 4
 -10 2 10 3151.93 589.446 3
 10 2 -10 2166.44 597.526 4
 -10 2 9 2947.36 621.722 3
 10 2 -9 3041.73 684.584 4
 -10 2 8 2456.98 589.166 3
 10 2 -8 3216.03 685.615 4
 10 2 -7 6673.69 959.571 4
 -10 2 7 6560.37 852.986 3
 -10 2 6 -401.511 271.65 3
 10 2 -6 222.035 291.632 4
 10 2 -5 10685.2 1210.39 4
 -10 2 5 9385.56 997.371 3
 -10 2 4 66.0515 240.657 3
 10 2 -4 -47.5611 195.555 4
 -10 2 3 2355.67 506.182 3
 10 2 -3 2970.06 678.234 4
 10 2 -2 10698.3 1212.56 4
 -10 -2 2 10433.5 935.67 1
 -10 2 2 11572.7 1084.59 3
 -10 -2 1 8277.99 861.032 2
 10 2 -1 7104.74 994.324 4
 -10 -2 1 8092.44 870.554 1
 -10 2 1 8045.75 904.658 3
 -10 -2 0 24191.6 1479.43 2
 -10 -2 0 22442.5 1447.92 1
 -10 2 0 25599.9 1586.83 3
 -10 2 -1 744.079 350.438 3
 -10 -2 -1 1466.22 417.43 2
 -10 2 -2 9235.04 966.595 3
 -10 -2 -2 9697.21 1011.34 2
 -10 2 -3 1956.02 494.579 3
 -10 -2 -3 1603.12 460.895 2
 -10 2 -4 1168.25 372.151 3
 -10 -2 -4 1299.71 461.346 2
 -10 2 -5 30.2066 159.529 3
 -10 -2 -5 -538.766 383.199 2
 -10 2 -6 4562.18 696.68 3
 -10 -2 -6 3991.74 756.555 2
 -10 -2 -7 12030.1 1330.58 2
 -10 2 -7 10599.8 1064.43 3
 -10 2 -8 1884.57 449.932 3
 -10 -2 -8 4092.99 840.705 2
 -10 2 -9 2007.85 492.513 3
 -10 -2 -9 2881.2 756.43 2
 -10 2 -9 3578.69 870.133 2
 -10 2 -10 324.682 256.394 3
 -10 -2 -10 320.648 382.116 2
 -10 2 -11 1532.09 440.953 3
 -10 3 15 -15.7011 158.041 3
 -10 3 14 4057.49 727.092 3
 -10 3 13 7768.73 970.594 3
 10 3 -12 12859.4 1551.32 4
 -10 3 12 7814.1 989.866 3
 -10 3 11 4868.97 804.237 3
 10 3 -11 6963.35 1081.39 4
 -10 3 10 4257.26 740.674 3
 10 3 -10 4848.39 934.539 4
 -10 3 9 1004.83 407.238 3
 10 3 -9 1641.52 605.098 4
 10 3 -8 12171.5 1441.67 4
 -10 3 8 13538.1 1256.39 3
 -10 3 7 5207.61 807.297 3
 10 3 -7 6871.17 1096.14 4
 -10 3 6 3932.38 710.067 3
 10 3 -6 5129.73 924.234 4
 -10 3 5 169.921 269.803 3
 10 3 -5 174.986 413.975 4
 10 3 -4 24925.7 1973.58 4
 -10 3 4 22956.8 1630.02 3
 -10 3 3 5161.47 802.365 3
 10 3 -3 5412.2 890.345 4
 -10 3 2 4349.67 751.143 3
 10 3 -2 4398.32 858.429 4
 -10 -3 2 4391.2 574.787 2
 -10 3 1 492.715 312.004 3
 10 3 -1 609.3 459.507 4
 -10 -3 1 141.584 130.043 2
 -10 3 0 179.382 244.334 3
 10 3 0 93.7402 301.417 4
 -10 -3 0 3.60061 222.666 2
 -10 3 -1 666.266 332.962 3
 -10 -3 -1 239.547 267.824 2
 10 3 1 74.8743 312.601 4
 -10 3 -2 4893.23 786.646 3
 -10 -3 -2 4924.29 731.771 2
 10 3 2 4629.05 901.224 4
 -10 3 -3 -261.609 242.437 3
 -10 -3 -3 130.015 166.979 2
 10 3 3 9.45056 236.96 4
 -10 3 -4 3661.86 687.779 3
 -10 -3 -4 1894.63 560.938 2
 10 3 4 2293.21 661.224 4
 -10 3 -5 4100.07 715.256 3
 -10 -3 -5 4262.12 811.43 2
 10 3 5 4932.48 910.24 4
 -10 3 -6 761.91 420.238 3
 -10 -3 -6 -387.679 354.497 2
 10 3 6 -462.742 430.561 4
 -10 3 -7 191.378 188.577 3
 -10 -3 -7 433.769 372.3 2
 -10 3 -8 37.8873 318.868 3
 -10 -3 -8 -80.3203 287.68 2
 -10 -3 -9 434.833 474.678 2
 -10 3 -9 807.42 376.323 3
 -10 4 10 1695.27 574.051 3
 -10 4 9 1136.23 461.099 3
 -10 4 8 1905.52 550.972 3
 -10 4 7 2352.55 608.004 3
 -10 4 6 1092.72 457.227 3
 -10 4 5 7899.27 1044.44 3
 10 4 -5 8120.23 1295.34 4
 -10 4 4 3056.59 685.179 3
 10 4 -4 3036.05 786.554 4
 -10 4 3 254.071 323.834 3
 10 4 -3 -254.389 385.281 4
 -10 4 2 2379.8 584.973 3
 10 4 -2 3955.05 891.431 4
 10 4 -1 17726.3 1777.76 4
 -10 4 1 16414.3 1511.44 3
 -10 4 0 341.247 393.932 3
 10 4 0 493.344 432.194 4
 10 4 1 -10.9279 367.438 4
 10 4 2 1115.75 549.577 4
 10 4 3 4962.51 970.017 4
 10 4 4 -765.509 467.375 4
 10 4 5 535.138 328.192 4
 10 4 6 -409.669 452.401 4
 -11 0 17 7204.61 1114.65 1
 11 0 -14 234.995 197.248 4
 11 0 -13 4305.49 731.091 4
 11 0 -12 475.984 290.762 4
 -11 0 12 523.749 290.033 3
 11 0 -11 1816.39 510.94 4
 -11 0 11 2551.97 605.664 3
 11 0 -10 -417.179 314.911 4
 -11 0 10 226.258 288.624 3
 -11 0 9 10669 1127.32 3
 11 0 -9 11934.1 1207.31 4
 11 0 -8 -112.692 212.798 4
 -11 0 8 88.4128 307.525 3
 11 0 -7 1492.9 470.833 4
 -11 0 7 2042.36 490.034 3
 -11 0 6 38.5787 163.813 3
 -11 0 5 18685.1 1393.8 3
 -11 0 4 43.0915 177.336 3
 -11 0 3 4351.8 688.315 3
 -11 0 2 -105.982 168.801 3
 -11 0 1 1358.29 381.47 3
 -11 0 0 -162.758 192.439 3
 -11 0 -1 26326.2 1561.58 3
 -11 0 -2 -203.343 206.075 3
 -11 0 -3 7171.22 822.538 3
 -11 0 -4 -87.8956 198.523 3
 -11 0 -5 1942.34 455.449 3
 -11 0 -6 -275.171 219.184 3
 -11 0 -6 373.568 383.91 2
 -11 0 -7 2799.2 514.737 3
 -11 0 -7 2796.16 758.753 2
 -11 0 -8 266.998 213.272 3
 -11 0 -8 93.6091 349.335 2
 11 1 -16 5830.37 974.637 4
 11 1 -15 -15.7235 193.795 4
 -11 1 15 1006.54 441.253 3
 -11 1 14 13073.4 1323.54 3
 11 1 -14 11510.5 1307.64 4
 11 1 -13 471.847 324.662 4
 -11 1 13 -88.678 325.168 3
 11 -1 -12 2113.53 479.744 4
 11 1 -12 1534.01 569.725 4
 -11 1 12 1217.1 527.8 3
 11 -1 -11 33.2985 192.584 4
 11 1 -11 -83.3272 277.959 4
 -11 1 11 -614.294 351.285 3
 11 -1 -10 357.823 247.562 4
 11 1 -10 635.883 377.003 4
 -11 1 10 615.839 355.482 3
 11 -1 -9 4263.16 714.694 4
 11 1 -9 5209.99 854.247 4
 -11 1 9 5186.98 811.16 3
 11 1 -8 1447.82 489.103 4
 -11 1 8 2564.8 577.319 3
 11 1 -7 2687.41 648.038 4
 -11 -1 7 2374.91 561.099 3
 11 1 -6 3583.37 697.715 4
 -11 1 6 3393.43 628.918 3
 -11 -1 6 3606.69 666.643 3
 -11 1 5 42018.2 2110.42 3
 -11 -1 5 45633.3 2208.82 3
 11 1 -5 41609.2 2364.73 4
 -11 1 4 737.571 346.043 3
 -11 -1 4 917.402 350.748 3
 -11 1 3 2591.84 528.478 3
 -11 -1 3 1853.42 434.235 3
 -11 1 2 489.693 325.113 3
 -11 -1 2 388.048 249.594 3
 -11 -1 1 6739.7 833.421 3
 -11 1 1 6217.32 812.414 3
 -11 1 0 149.101 244.4 3
 -11 -1 0 -103.5 228.77 3
 -11 -1 -1 7305.22 839.417 3
 -11 1 -1 7853.95 904.712 3
 -11 1 -2 -21.097 204.641 3
 -11 -1 -2 56.5444 212.301 3
 -11 1 -3 2103.22 465.765 3
 -11 -1 -3 3803.68 606.679 3
 -11 -1 -3 3779 712.914 2
 -11 1 -4 2731.74 534.551 3
 -11 -1 -4 2887.59 508.149 3
 -11 -1 -4 1636.49 573.56 2
 -11 1 -5 -94.4986 194.434 3
 -11 -1 -5 340.756 200.469 3
 -11 -1 -5 228.827 362.576 2
 -11 1 -6 75.591 246.019 3
 -11 -1 -6 370.613 206.74 3
 -11 -1 -6 688.805 404.333 2
 -11 1 -7 737.179 343.902 3
 -11 -1 -7 850.615 313.518 3
 -11 -1 -7 623.761 436.221 2
 -11 1 -8 11636.6 1447.07 2
 -11 -1 -8 11186.8 1400.46 2
 -11 1 -8 11052 1024.79 3
 -11 1 -9 658.797 322.1 3
 -11 2 16 7438.45 1000.01 3
 11 2 -15 2458.41 714.824 4
 -11 2 15 3614.56 717.479 3
 11 2 -14 4932.13 982.011 4
 -11 2 14 4264.73 764.304 3
 11 2 -13 1034.27 495.933 4
 -11 2 13 311.484 375.662 3
 11 2 -12 1649.36 540.276 4
 -11 2 12 2015.89 557.144 3
 -11 2 11 15681.2 1404.64 3
 11 2 -11 15991.8 1622.43 4
 11 -2 -10 811.032 282.089 4
 -11 2 10 1272.18 463.805 3
 11 2 -10 257.444 339.652 4
 -11 2 9 2574.81 593.379 3
 11 2 -9 2431.97 683.597 4
 -11 2 8 12160 1224.14 3
 11 2 -8 11881.5 1376.86 4
 -11 2 7 1870.52 543.336 3
 11 2 -7 1332.69 516.595 4
 -11 2 6 -186.857 312.025 3
 11 2 -6 -386.553 426 4
 -11 2 5 -168.362 270.121 3
 11 2 -5 -434.23 358.091 4
 -11 2 4 6569.86 887.48 3
 11 2 -4 5819.03 945.845 4
 -11 2 3 360.355 253.113 3
 11 2 -3 -270.142 328.533 4
 -11 -2 2 9767.89 941.611 2
 -11 2 2 7465.46 917.898 3
 11 2 -2 9040.09 1168.67 4
 -11 2 1 480.982 299.54 3
 11 2 -1 52.6643 377.251 4
 -11 -2 1 390.51 304.524 2
 -11 2 0 4902.64 769.99 3
 -11 -2 0 4799.3 746.112 2
 -11 2 -1 937.781 349.633 3
 -11 -2 -1 500.014 330.323 2
 -11 -2 -2 12146.8 1220.63 2
 -11 2 -2 12696.4 1187.32 3
 -11 2 -3 1682.82 465.745 3
 -11 -2 -3 1446.89 502.651 2
 -11 2 -4 -296.598 246.713 3
 -11 -2 -4 14.0153 263.467 2
 -11 2 -5 1577.39 458.48 3
 -11 -2 -5 1032.96 489.653 2
 -11 2 -6 7021.09 897.009 3
 -11 -2 -6 5329.83 952.828 2
 -11 2 -7 506.248 300.007 3
 -11 -2 -7 1721.55 598.679 2
 -11 2 -8 153.794 158.99 3
 -11 -2 -8 -35.8166 333.456 2
 -11 2 -9 4422.39 756.529 3
 -11 3 12 20141.9 1657.64 3
 -11 3 11 14088.2 1387.17 3
 -11 3 10 606.465 370.264 3
 -11 3 9 5955.11 924.96 3
 11 3 -9 3170.12 798.494 4
 -11 3 8 -21.6547 276.453 3
 11 3 -8 -237.864 335.877 4
 -11 3 7 588.832 292.473 3
 11 3 -7 367.758 368.592 4
 -11 3 6 -226.83 238.959 3
 11 3 -6 1944.3 595.641 4
 -11 3 5 3325.38 660.573 3
 11 3 -5 4686.87 930.452 4
 -11 3 4 1246.11 489.591 3
 11 3 -4 1175.69 525.402 4
 -11 3 3 3027.13 638.467 3
 11 3 -3 4334.24 901.386 4
 -11 3 2 946.764 356.423 3
 11 3 -2 753.216 421.533 4
 11 3 -1 15313.1 1592.57 4
 -11 3 1 12980.8 1282.71 3
 -11 3 0 -29.1976 239.295 3
 11 3 0 248.108 403.003 4
 -11 -3 0 150.579 198.093 2
 -11 3 -1 2056.13 558.416 3
 11 3 1 2278.88 666.872 4
 -11 -3 -1 1964.19 504.472 2
 -11 3 -2 1159.14 408.873 3
 -11 -3 -2 425.296 362.76 2
 11 3 2 41.5723 289.896 4
 -11 3 -3 3242.03 647.238 3
 -11 -3 -3 3687.4 704.255 2
 11 3 3 3117.82 775.234 4
 -11 3 -4 1493.33 475.987 3
 -11 -3 -4 941.57 422.733 2
 11 3 4 1270.99 593.635 4
 -11 3 -5 1702.76 502.202 3
 -11 -3 -5 1991.66 634.337 2
 11 3 5 1092.3 556.261 4
 -11 -3 -6 703.791 375.028 2
 11 3 6 642.354 539.499 4
 -11 -3 -7 2960.92 738.501 2
 12 0 -14 2764.79 659.789 4
 12 0 -13 -275.366 362.947 4
 -12 0 12 12236.2 1307.04 3
 12 0 -12 8430.04 1096.15 4
 12 0 -11 -1139.84 467.286 4
 -12 0 11 276.662 342.686 3
 -12 0 10 12987.4 1311.18 3
 12 0 -10 12091.3 1298.31 4
 12 0 -9 266.009 258.183 4
 -12 0 9 -103.635 306.309 3
 12 0 -8 1290.69 489.578 4
 -12 0 8 2087.07 594.714 3
 12 0 -7 -604.32 373.916 4
 -12 0 7 428.998 363.236 3
 -12 0 6 34357.3 2025.15 3
 -12 0 5 -296.28 287.541 3
 -12 0 4 32226.7 1927 3
 -12 0 3 351.601 216.377 3
 -12 0 2 1596.7 431.235 3
 -12 0 1 294.82 236.269 3
 -12 0 0 515.324 289.935 3
 -12 0 -1 147.889 226.22 3
 -12 0 -2 58609.2 2455.27 3
 -12 0 -3 247.114 189.964 3
 -12 0 -4 47445.4 2194.37 3
 -12 0 -5 -128.445 160.701 3
 -12 0 -6 13403.4 1167.85 3
 -12 0 -6 13079.1 1473.52 2
 -12 0 -7 822.129 319.27 3
 12 1 -15 -404.303 419.396 4
 12 1 -14 -272.051 238.906 4
 -12 1 14 297.306 286.58 3
 -12 1 13 16398.7 1545.82 3
 12 1 -13 18233.9 1693.45 4
 12 -1 -12 790.694 314.068 4
 12 1 -12 -66.5564 274.559 4
 -12 1 12 527.134 348.484 3
 12 -1 -11 5824.37 866.672 4
 12 1 -11 5048.09 915.396 4
 -12 1 11 5871.98 931.379 3
 -12 1 10 9064.05 1118.75 3
 12 -1 -10 9597.47 1089.15 4
 12 1 -10 11298.6 1354.82 4
 -12 1 9 18200.3 1528.87 3
 12 -1 -9 19058.9 1551.62 4
 12 1 -9 17031.3 1617.98 4
 12 1 -8 2946.99 725.515 4
 -12 1 8 4440 809.136 3
 12 1 -7 2368.56 711.205 4
 -12 1 7 2657.17 616.596 3
 -12 -1 7 2889.82 641.378 3
 12 1 -6 -66.8406 282.748 4
 -12 1 6 467.483 360.444 3
 -12 -1 6 648.683 263.559 3
 12 1 -5 4602.28 868.501 4
 -12 1 5 4095.89 721.978 3
 -12 -1 5 4307.36 752.071 3
 -12 1 4 3727.04 664.798 3
 -12 -1 4 853.856 346.983 3
 -12 1 3 11593.5 1168.91 3
 -12 -1 3 12614.9 1214.85 3
 -12 1 2 2229.23 539.531 3
 -12 -1 2 1153.3 452.691 3
 -12 1 1 5750.53 808.232 3
 -12 -1 1 4561.69 741.995 3
 -12 1 0 237.024 235.198 3
 -12 -1 0 155.005 307.61 3
 -12 -1 -1 10121.6 1045.28 3
 -12 1 -1 10178.1 1073.74 3
 -12 -1 -2 11886.1 1120.1 3
 -12 1 -2 10195.3 1081.57 3
 -12 1 -3 -120.158 201.034 3
 -12 -1 -3 -161.56 197.245 3
 -12 -1 -3 77.8554 293.538 2
 -12 1 -4 1329.63 431.947 3
 -12 -1 -4 1778.63 468.466 3
 -12 -1 -4 1520.96 565.142 2
 -12 -1 -5 10922.6 1379.79 2
 -12 -1 -5 10968.1 1027.1 3
 -12 1 -5 9763.01 1039.96 3
 -12 1 -6 -16.3803 298.761 3
 -12 -1 -6 911.842 356.629 3
 -12 -1 -6 679.303 345.83 2
 -12 1 -7 4090.51 716.069 3
 -12 -1 -7 4237.41 955.436 2
 -12 1 -8 498.779 240.603 3
 12 2 -12 4600.64 953.025 4
 -12 2 12 4308.18 807.198 3
 -12 2 11 20055.9 1662.61 3
 12 2 -11 18002 1790.65 4
 12 2 -10 85.4355 350.248 4
 -12 2 10 1170.76 457.245 3
 12 2 -9 341.548 275.949 4
 -12 2 9 -129.27 135.157 3
 12 2 -8 -43.5008 384.936 4
 -12 2 8 440.548 322.687 3
 -12 2 7 9383.3 1120.33 3
 12 2 -7 6940.01 1121.91 4
 12 2 -6 11080.3 1367.69 4
 -12 2 6 10063.9 1174.86 3
 -12 2 5 2191.44 550.165 3
 12 2 -5 1382.77 497.2 4
 -12 2 4 2409.16 574.541 3
 12 2 -4 1499.15 534.253 4
 -12 2 3 7690.72 978.868 3
 12 2 -3 6021.77 997.579 4
 -12 2 2 1676.01 494.25 3
 12 2 -2 1381.3 580.52 4
 -12 -2 2 538.054 297.894 2
 -12 2 1 788.944 367.945 3
 12 2 -1 968.301 478.268 4
 -12 -2 1 1452.6 470.556 2
 -12 2 0 -528.187 294.532 3
 -12 -2 0 -259.799 308.766 2
 -12 2 -1 1058.59 422.822 3
 -12 -2 -1 1420.2 463.491 2
 -12 2 -2 4916.33 803.414 3
 -12 -2 -2 4749.67 825.796 2
 -12 2 -3 2690.05 587.359 3
 -12 -2 -3 1296.5 464.693 2
 -12 2 -4 1769.83 515.661 3
 -12 -2 -4 1677.19 530.788 2
 -12 2 -5 -216.254 275.829 3
 -12 -2 -5 32.7819 385.13 2
 -12 2 -6 13.2493 221.87 3
 -12 -2 -6 215.45 394.279 2
 -12 2 -7 194.443 213.8 3
 -12 2 -8 1649.3 521.415 3
 12 3 -2 4365.54 985.847 4
 13 0 -13 10730.6 1271.03 4
 13 0 -12 688.621 397.646 4
 13 0 -11 1839.6 614.576 4
 13 0 -10 314.809 356.461 4
 -13 0 10 -216.041 210.495 3
 13 0 -9 1665.57 622.491 4
 -13 0 9 2453.79 595.355 3
 13 0 -8 -527.851 337.519 4
 -13 0 8 -204.176 292.055 3
 13 0 -7 -225.195 332.602 4
 -13 0 7 226.113 221.791 3
 -13 0 6 136.149 302.466 3
 -13 0 5 5528.9 891.529 3
 -13 0 4 -248.296 261.192 3
 -13 0 3 1268.9 438.83 3
 -13 0 2 -199.365 296.969 3
 -13 0 1 15.4616 161.75 3
 -13 0 0 48.313 197.208 3
 -13 0 -1 492.15 279.471 3
 -13 0 -2 -161.287 249.159 3
 -13 0 -3 14110.4 1284.26 3
 -13 0 -4 412.582 236.612 3
 -13 0 -5 1717.78 480.706 3
 -13 0 -6 -395.888 223.026 3
 13 1 -13 188.572 294.371 4
 13 1 -12 664.858 473.159 4
 13 -1 -11 578.239 345.631 4
 13 1 -11 464.726 450.509 4
 13 -1 -10 24214.2 1847.53 4
 13 1 -10 24286.8 2054.31 4
 13 -1 -9 2564.7 677.604 4
 13 1 -9 2859.96 752.674 4
 -13 1 9 3245.69 726.444 3
 13 1 -8 3434.45 879.045 4
 -13 1 8 1551.69 487.76 3
 -13 1 7 13625.7 1388.21 3
 -13 -1 7 14905.1 1435.38 3
 13 1 -7 11582 1422.98 4
 13 1 -6 1460.75 599.749 4
 -13 1 6 464.774 426.323 3
 -13 -1 6 918.915 410.067 3
 13 1 -5 2772.94 672.953 4
 -13 1 5 2752.94 616.942 3
 -13 -1 5 1967.57 543.752 3
 13 1 -4 1693.63 586.909 4
 -13 1 4 1710.23 496.898 3
 -13 -1 4 1488.52 469.261 3
 -13 1 3 1901.23 568.354 3
 -13 -1 3 2398.72 544.495 3
 -13 1 2 1581.03 488.829 3
 -13 -1 2 2448.01 586.247 3
 -13 1 1 482.803 321.367 3
 -13 -1 1 411.924 292.172 3
 -13 1 0 1257.6 508.645 3
 -13 -1 0 -206.043 247.895 3
 -13 1 -1 863.975 418.154 3
 -13 -1 -1 926.895 421.182 3
 -13 1 -2 2201.37 587.112 3
 -13 -1 -2 2603.58 587.345 3
 -13 -1 -2 1809.62 593.789 2
 -13 1 -3 4552.52 784.136 3
 -13 -1 -3 3488.66 653.329 3
 -13 -1 -3 5085.15 913.312 2
 -13 1 -4 1663.28 454.17 3
 -13 -1 -4 978.358 347.821 3
 -13 -1 -4 569.884 348.206 2
 -13 1 -5 9573.47 1093.28 3
 -13 1 -6 210.684 248.22 3
 13 2 -6 23.4851 248.707 4
 13 2 -5 1266.63 615.157 4
 -13 2 5 223.303 299.321 3
 13 2 -4 19516.3 1889.12 4
 -13 2 4 23522.4 1800.98 3
 13 2 -3 5282.94 991.791 4
 -13 2 3 6283.01 938.375 3
 -13 -2 3 4499.48 743.5 2
 13 2 -2 1262.58 509.216 4
 -13 2 2 1280.12 432.9 3
 -13 -2 2 2010.57 541.418 2
 -13 2 1 664.963 382.347 3
 -13 -2 1 712.138 391.065 2
 -13 -2 0 9677.24 1143.34 2
 -13 2 0 10566 1231.81 3
 -13 -2 -1 2039.13 571.024 2
 -13 -2 -2 4998 940.648 2
 -13 -2 -3 -359.802 421.144 2
 -13 -2 -4 644.808 450.931 2
 14 0 -11 -290.392 359.927 4
 14 0 -10 2603.35 707.619 4
 14 0 -9 598.457 390.974 4
 14 0 -8 -165.672 374.24 4
 14 0 -7 -1094.91 481.63 4
 -14 0 4 3532.58 715.709 3
 -14 0 3 -80.7439 308.312 3
 -14 0 2 3282.01 672.839 3
 -14 0 1 -363.611 335.552 3
 -14 0 0 2577.77 582.51 3
 -14 0 -1 100.967 337.054 3
 -14 0 -2 8698.98 1065.51 3
 -14 0 -3 706.658 353.767 3
 -14 0 -4 928.462 346.8 3
 14 -1 -10 1094.29 565.599 4
 14 -1 -9 892.787 415.529 4
 14 -1 -8 51.864 122.461 4
 -14 -1 3 10175.1 1193.31 3
 -14 -1 2 1251.01 422.136 3
 -14 -1 1 2287.88 602.343 3
 -14 -1 0 2870.89 690.76 3
 -14 -1 -1 800.828 414.919 3
 -14 -1 -2 -370.213 226.366 3
 -14 -1 -3 4842.24 788.007 3

_iucr_refine_instructions_details
;
TITL FHE18048 in P21/n #14
    fhe18048.res
    created by SHELXL-2016/6 at 11:17:05 on 16-Jul-2020
REM reset to P21/n #14
CELL 0.71073 11.07449 4.69722 15.69955 90 100.7846 90
ZERR 4 0.00079 0.0003 0.00093 0 0.0064 0
LATT 1
SYMM 0.5-X,0.5+Y,0.5-Z
SFAC C H N O S
UNIT 32 28 4 8 4

L.S. 10
PLAN  10
BOND
fmap 2 53
acta
REM <olex2.extras>
REM <HklSrc "%.\\FHE18048.hkl">
REM </olex2.extras>

WGHT    0.027400    0.563900
EXTI    0.004910
FVAR       7.55100
S1    5    0.011976    0.083104    0.858189    11.00000    0.02853    0.02643 =
         0.01855    0.00351    0.00519    0.00071
O1    4   -0.139995    0.711476    0.501244    11.00000    0.03026    0.03578 =
         0.01931    0.00471    0.01158    0.01026
O2    4   -0.252718    0.855905    0.598464    11.00000    0.02334    0.02752 =
         0.01828    0.00157    0.00688    0.00736
N3    3   -0.008745    0.340677    0.627577    11.00000    0.02059    0.02277 =
         0.01802    0.00118    0.00874    0.00268
AFIX  43
H3    2    0.019398    0.331148    0.580181    11.00000   -1.20000
AFIX   0
C1    1   -0.164444    0.698734    0.573918    11.00000    0.01758    0.02033 =
         0.02066   -0.00210    0.00564   -0.00214
C2    1   -0.124986    0.469336    0.725544    11.00000    0.01871    0.01993 =
         0.01895   -0.00228    0.00787    0.00008
AFIX  43
H2    2   -0.184017    0.557088    0.751612    11.00000   -1.20000
AFIX   0
C3    1   -0.103934    0.512698    0.642305    11.00000    0.01771    0.01862 =
         0.01855   -0.00147    0.00507    0.00020
C4    1    0.032768    0.188922    0.701070    11.00000    0.01851    0.01944 =
         0.01979    0.00021    0.00505   -0.00242
C5    1    0.125484   -0.085456    0.813686    11.00000    0.02095    0.02456 =
         0.02934    0.00521    0.00159    0.00162
AFIX  43
H5    2    0.181089   -0.213547    0.844599    11.00000   -1.20000
AFIX   0
C6    1   -0.038345    0.264940    0.762161    11.00000    0.02053    0.01841 =
         0.01650   -0.00110    0.00493   -0.00432
C7    1    0.125989   -0.014122    0.730007    11.00000    0.01866    0.02330 =
         0.02868    0.00193    0.00795   -0.00076
AFIX  43
H7    2    0.179647   -0.087713    0.696571    11.00000   -1.20000
AFIX   0
C8    1   -0.320035    1.039002    0.532140    11.00000    0.02525    0.02786 =
         0.02323    0.00057    0.00393    0.00838
AFIX 137
H8A   2   -0.373303    0.925682    0.490079    11.00000   -1.50000
H8B   2   -0.263271    1.141183    0.504175    11.00000   -1.50000
H8C   2   -0.368243    1.171749    0.558115    11.00000   -1.50000
AFIX   0
HKLF 4


REM  FHE18048 in P21/n #14
REM R1 =  0.0367 for    1601 Fo > 4sig(Fo)  and  0.0513 for all    1974 data
REM    111 parameters refined using      0 restraints

END  
     
WGHT      0.0274      0.5639 

REM Highest difference peak  0.335,  deepest hole -0.255,  1-sigma level  0.060
Q1    1  -0.0249  0.1481  0.7243  11.00000  0.05    0.33
Q2    1   0.0134  0.2839  0.7443  11.00000  0.05    0.32
Q3    1  -0.0848  0.5378  0.6966  11.00000  0.05    0.31
Q4    1  -0.0202  0.2559  0.8020  11.00000  0.05    0.26
Q5    1  -0.0710  0.3729  0.7517  11.00000  0.05    0.25
Q6    1  -0.1421  0.5723  0.6093  11.00000  0.05    0.25
Q7    1  -0.0445  0.4754  0.6380  11.00000  0.05    0.24
Q8    1   0.0915 -0.1295  0.7611  11.00000  0.05    0.24
Q9    1  -0.1344  0.4245  0.6758  11.00000  0.05    0.24
Q10   1  -0.1245  0.6373  0.6180  11.00000  0.05    0.24

  REM The information below was added by Olex2.
  REM
  REM R1 = 0.0367 for 1601 Fo > 4sig(Fo) and 0.0513 for all 6826 data
  REM n/a parameters refined using n/a restraints
  REM Highest difference peak 0.33, deepest hole -0.25
  REM Mean Shift 0, Max Shift 0.000.

  REM +++ Tabular Listing of Refinement Information +++
  REM R1_all = 0.0513
  REM R1_gt = 0.0367
  REM wR_ref = 0.0855
  REM GOOF = 1.032
  REM Shift_max = 0.000
  REM Shift_mean = 0
  REM Reflections_all = 6826
  REM Reflections_gt = 1601
  REM Parameters = n/a
  REM Hole = -0.25
  REM Peak = 0.33
  REM Flack = n/a

  
;
_database_code_depnum_ccdc_archive  ?
_olex2_date_sample_data_collection  2018-08-22
_olex2_submission_original_sample_id  'Met-Thienopyrrole-carboxylate '
_olex2_submission_special_instructions  'No special instructions were received'
_oxdiff_exptl_absorpt_empirical_details
;
Empirical correction (ABSPACK) includes:
- Absorption correction using spherical harmonics
- Frame scaling
;
_oxdiff_exptl_absorpt_empirical_full_max  1.208
_oxdiff_exptl_absorpt_empirical_full_min  0.801
